# Supplementary material for: Potential of activated microglia as a source of dysregulated extracellular microRNAs contributing to neurodegeneration in amyotrophic lateral sclerosis
Source: J Neuroinflammation. 2020 Apr 28;17:135. doi: 10.1186/s12974-020-01822-4 (PMC7187511; doi:10.1186/s12974-020-01822-4)
Supplement: Supplementary file 1 — Additional file 1. List of miRNAs dysregulated in ALS. Dysregulated miRNAs in plasma, serum, cerebrospinal fluid (CSF), spinal cord tissue, skeletal muscle tissue, microglia and other cell types in ALS patients and animal models. [file 12974_2020_1822_MOESM1_ESM.xlsx]

## Sheet: Plasma
Dysregulated miRNAs in plasma
Reference	miRNA	Direction	Source	Model
174	hsa-miR-424	Upregulated	plasma	Human sALS
174	hsa-miR-206	Upregulated	plasma	Human sALS
179	hsa-miR-4736	Upregulated	neuron-derived EVs from plasma	Human sALS
179	hsa-miR-4700-5p	Upregulated	neuron-derived EVs from plasma	Human sALS
179	hsa-miR-1207-5p	Upregulated	neuron-derived EVs from plasma	Human sALS
179	hsa-miR-4739	Upregulated	neuron-derived EVs from plasma	Human sALS
179	hsa-miR-4505	Upregulated	neuron-derived EVs from plasma	Human sALS
179	hsa-miR-24-3p	Upregulated	neuron-derived EVs from plasma	Human sALS
179	hsa-miR-149-3p	Upregulated	neuron-derived EVs from plasma	Human sALS
179	hsa-miR-4484	Upregulated	neuron-derived EVs from plasma	Human sALS
179	hsa-miR-4688	Upregulated	neuron-derived EVs from plasma	Human sALS
179	hsa-miR-4298	Upregulated	neuron-derived EVs from plasma	Human sALS
179	hsa-miR-939-5p	Upregulated	neuron-derived EVs from plasma	Human sALS
179	hsa-miR-371a-5p	Upregulated	neuron-derived EVs from plasma	Human sALS
179	hsa-miR-3619-3p	Upregulated	neuron-derived EVs from plasma	Human sALS
179	hsa-miR-1268a	Downregulated	neuron-derived EVs from plasma	Human sALS
179	hsa-miR-2861	Downregulated	neuron-derived EVs from plasma	Human sALS
179	hsa-miR-4508	Downregulated	neuron-derived EVs from plasma	Human sALS
179	hsa-miR-4507	Downregulated	neuron-derived EVs from plasma	Human sALS
179	hsa-miR-3176	Downregulated	neuron-derived EVs from plasma	Human sALS
179	hsa-miR-4745-5p	Downregulated	neuron-derived EVs from plasma	Human sALS
179	hsa-miR-3911	Downregulated	neuron-derived EVs from plasma	Human sALS
179	hsa-miR-3605-5p	Downregulated	neuron-derived EVs from plasma	Human sALS
179	hsa-miR-150-3p	Downregulated	neuron-derived EVs from plasma	Human sALS
179	hsa-miR-3940-3p	Downregulated	neuron-derived EVs from plasma	Human sALS
179	hsa-miR-4646-5p	Downregulated	neuron-derived EVs from plasma	Human sALS
179	hsa-miR-4687-5p	Downregulated	neuron-derived EVs from plasma	Human sALS
179	hsa-miR-4788	Downregulated	neuron-derived EVs from plasma	Human sALS
179	hsa-miR-4674	Downregulated	neuron-derived EVs from plasma	Human sALS
179	hsa-miR-1913	Downregulated	neuron-derived EVs from plasma	Human sALS
179	hsa-miR-634	Downregulated	neuron-derived EVs from plasma	Human sALS
179	hsa-miR-3177-3p	Downregulated	neuron-derived EVs from plasma	Human sALS
182	hsa-miR-532-3p	Upregulated	EVs in plasma	Human sALS, fALS
182	hsa-miR-144-3p	Upregulated	EVs in plasma	Human sALS, fALS
182	hsa-miR-15a-5p	Upregulated	EVs in plasma	Human sALS, fALS
182	hsa-miR-363-3p	Upregulated	EVs in plasma	Human sALS, fALS
182	hsa-miR-183-5p	Upregulated	EVs in plasma	Human sALS, fALS
182	hsa-miR-4454	Downregulated	EVs in plasma	Human sALS, fALS
182	hsa-miR-9-1-5p	Downregulated	EVs in plasma	Human sALS, fALS
182	hsa-miR-9-3-5p	Downregulated	EVs in plasma	Human sALS, fALS
182	hsa-miR-338-3p	Downregulated	EVs in plasma	Human sALS, fALS
182	hsa-miR-9-2-5p	Downregulated	EVs in plasma	Human sALS, fALS
182	hsa-miR-100-5p	Downregulated	EVs in plasma	Human sALS, fALS
182	hsa-miR-7977	Downregulated	EVs in plasma	Human sALS, fALS
182	hsa-miR-1246	Downregulated	EVs in plasma	Human sALS, fALS
182	hsa-miR-664a-5p	Downregulated	EVs in plasma	Human sALS, fALS
182	hsa-miR-7641-1	Downregulated	EVs in plasma	Human sALS, fALS
182	hsa-miR-1290	Downregulated	EVs in plasma	Human sALS, fALS
182	hsa-miR-4286	Downregulated	EVs in plasma	Human sALS, fALS
182	hsa-miR-181b-1-5p	Downregulated	EVs in plasma	Human sALS, fALS
182	hsa-miR-1260b	Downregulated	EVs in plasma	Human sALS, fALS
182	hsa-miR-181b-2-5p	Downregulated	EVs in plasma	Human sALS, fALS
182	hsa-miR-127-3p	Downregulated	EVs in plasma	Human sALS, fALS
182	hsa-let-7c-5p	Downregulated	EVs in plasma	Human sALS, fALS
182	hsa-miR-181a-2-5p	Downregulated	EVs in plasma	Human sALS, fALS
182	hsa-miR-181a-1-5p	Downregulated	EVs in plasma	Human sALS, fALS
182	hsa-miR-199a-2-3p	Downregulated	EVs in plasma	Human sALS, fALS
182	hsa-miR-199b-3p	Downregulated	EVs in plasma	Human sALS, fALS
182	hsa-miR-199a-1-3p	Downregulated	EVs in plasma	Human sALS, fALS
183	hsa-miR-206	Upregulated	plasma	Human ALS
184	hsa-miR-4649-5p	Upregulated	plasma	Human sALS
184	hsa-miR-4299	Downregulated	plasma	Human sALS
186	mmu-miR-206	Upregulated	plasma	SOD1-G93A mice
186	mmu-miR-206	Downregulated	plasma	SOD1-G93A mice
186	mmu-miR-206	Upregulated	plasma	SOD1-G93A mice
186	mmu-miR-1	Downregulated	plasma	SOD1-G93A mice
186	mmu-miR-133a	Downregulated	plasma	SOD1-G93A mice
186	mmu-miR-133b	Downregulated	plasma	SOD1-G93A mice
186	mmu-miR-145	Downregulated	plasma	SOD1-G93A mice
186	mmu-miR-21	Downregulated	plasma	SOD1-G93A mice
186	mmu-miR-24	Downregulated	plasma	SOD1-G93A mice

## Sheet: Serum
Dysregulated miRNAs in serum
Reference	miRNA	Direction	Source	Model
175	hsa-miR-338-3p	Upregulated	serum	Human sALS
176	hsa-miR-132-3p	Downregulated	serum	Human sALS
176	hsa-miR-132-5p	Downregulated	serum	Human sALS
176	hsa-miR-143-3p	Downregulated	serum	Human sALS
176	hsa-miR-143-5p	Downregulated	serum	Human sALS
176	hsa-let-7b-5p	Downregulated	serum	Human sALS
177	hsa-miR-1825	Downregulated	serum	Human sALS, fALS
177	hsa-miR-1234-3p	Downregulated	serum	Human sALS
178	hsa-miR-4745-5p	Downregulated	serum	Human sALS, fALS
178	hsa-miR-3665	Downregulated	serum	Human sALS, fALS
178	hsa-miR-4530	Downregulated	serum	Human sALS, fALS
178	hsa-miR-1915-3p	Downregulated	serum	Human fALS
180	hsa-miR-142-3p	Upregulated	serum	Human sALS
180	hsa-miR-1249-3p	Downregulated	serum	Human sALS
181	hsa-miR-1	Upregulated	serum	Human sALS, fALS
181	hsa-miR-133a-3p	Upregulated	serum	Human sALS, fALS
181	hsa-miR-133b	Upregulated	serum	Human sALS, fALS
181	hsa-miR-144-5p	Upregulated	serum	Human sALS, fALS
181	hsa-miR-192-3p	Upregulated	serum	Human sALS, fALS
181	hsa-miR-19a-3p	Upregulated	serum	Human sALS, fALS
181	hsa-let-7d-3p	Downregulated	serum	Human sALS, fALS
181	hsa-miR-320a	Downregulated	serum	Human sALS, fALS
181	hsa-miR-320b	Downregulated	serum	Human sALS, fALS
181	hsa-miR-320c	Downregulated	serum	Human sALS, fALS
181	hsa-miR-425-5p	Downregulated	serum	Human sALS, fALS
181	hsa-miR-139-5p	Downregulated	serum	Human sALS, fALS
185	hsa-miR-206	Upregulated	serum	Human sALS
185	hsa-miR-133a	Upregulated	serum	Human sALS
185	hsa-miR-133b	Upregulated	serum	Human sALS
185	hsa-miR-146a	Downregulated	serum	Human sALS
185	hsa-miR-149*	Downregulated	serum	Human sALS
185	hsa-miR-27a	Downregulated	serum	Human sALS
186	hsa-miR-106b	Upregulated	serum	Human ALS
186	hsa-miR-206	Upregulated	serum	Human ALS
187	hsa-miR-143-3p	Upregulated	serum	Human sALS
187	hsa-miR-374b-5p	Downregulated	serum	Human sALS
187	hsa-miR-206	Upregulated	serum	Human sALS
189	hsa-miR-27a-3p	Downregulated	serum	Human ALS
189	hsa-miR-27a-3p	Downregulated	serum exosomes	Human ALS

## Sheet: CSF
Dysregulated miRNAs in CSF
Reference	miRNA	Direction	Source	Model
107	hsa-miR-150	Upregulated	CSF	Human sALS
107	hsa-miR-146a	Upregulated	CSF	Human sALS
107	hsa-miR-99b	Upregulated	CSF	Human sALS
107	hsa-miR-27b	Upregulated	CSF	Human sALS, fALS
107	hsa-miR-328	Upregulated	CSF	Human sALS, fALS
107	hsa-miR-532-3p	Upregulated	CSF	Human sALS, fALS
173	hsa-miR-181a-5p	Upregulated	CSF	Human sALS
173	hsa-miR-21-5p	Downregulated	CSF	Human sALS
173	hsa-miR-195-5p	Downregulated	CSF	Human sALS
173	hsa-miR-148-3p	Downregulated	CSF	Human sALS
173	hsa-miR-15b-5p	Downregulated	CSF	Human sALS
173	hsa-let-7a-5p	Downregulated	CSF	Human sALS
173	hsa-let-7b-5p	Downregulated	CSF	Human sALS
173	hsa-let-7f-5p	Downregulated	CSF	Human sALS
175	hsa-miR-338-3p	Upregulated	CSF	Human sALS
176	hsa-miR-143-5p	Upregulated	CSF	Human sALS
176	hsa-miR-574-5p	Upregulated	CSF	Human sALS
176	hsa-miR-132-5p	Downregulated	CSF	Human sALS
176	hsa-miR-132-3p	Downregulated	CSF	Human sALS
176	hsa-miR-143-3p	Downregulated	CSF	Human sALS
188	hsa-miR-124-3p	Upregulated	CSF	Human sALS
188	hsa-miR-127-3p	Upregulated	CSF	Human sALS
188	hsa-miR-143-3p	Upregulated	CSF	Human sALS
188	hsa-miR-125b-2-3p	Upregulated	CSF	Human sALS
188	hsa-miR-9-5p	Upregulated	CSF	Human sALS
188	hsa-miR-27b-3p	Upregulated	CSF	Human sALS
188	hsa-miR-486-5p	Downregulated	CSF	Human sALS
188	hsa-let-7f-5p	Downregulated	CSF	Human sALS
188	hsa-miR-16-5p	Downregulated	CSF	Human sALS
188	hsa-miR-28-3p	Downregulated	CSF	Human sALS
188	hsa-miR-146a-3p	Downregulated	CSF	Human sALS
188	hsa-miR-150-5p	Downregulated	CSF	Human sALS
188	hsa-miR-378a-3p	Downregulated	CSF	Human sALS
188	hsa-miR-142-5p	Downregulated	CSF	Human sALS
188	hsa-miR-92a-5p	Downregulated	CSF	Human sALS

## Sheet: Spinal cord
Dysregulated miRNAs in spinal cord tissue
Reference	miRNA	Direction	Source	Model
194	hsa-miR-16-2*	Upregulated	spinal cord lysates	Human sALS
194	hsa-miR-146a*	Upregulated	spinal cord lysates	Human sALS
194	hsa-miR-508-5p	Upregulated	spinal cord lysates	Human sALS
194	hsa-miR-558	Upregulated	spinal cord lysates	Human sALS
194	hsa-miR-373*	Upregulated	spinal cord lysates	Human sALS
194	hsa-miR-506	Upregulated	spinal cord lysates	Human sALS
194	hsa-miR-518a-5p	Upregulated	spinal cord lysates	Human sALS
194	hsa-miR-551a	Upregulated	spinal cord lysates	Human sALS
194	hsa-miR-890	Upregulated	spinal cord lysates	Human sALS
194	hsa-miR-520e	Downregulated	spinal cord lysates	Human sALS
194	hsa-miR-524-5p	Downregulated	spinal cord lysates	Human sALS
194	hsa-miR-548a-5p	Downregulated	spinal cord lysates	Human sALS
194	hsa-miR-606	Downregulated	spinal cord lysates	Human sALS
194	hsa-miR-612	Downregulated	spinal cord lysates	Human sALS
194	hsa-miR-624	Downregulated	spinal cord lysates	Human sALS
194	hsa-miR-647	Downregulated	spinal cord lysates	Human sALS
194	hsa-miR-1	Downregulated	spinal cord lysates	Human sALS
194	hsa-miR-9	Downregulated	spinal cord lysates	Human sALS
194	hsa-miR-10a	Downregulated	spinal cord lysates	Human sALS
194	hsa-miR-10b	Downregulated	spinal cord lysates	Human sALS
194	hsa-miR-15a	Downregulated	spinal cord lysates	Human sALS
194	hsa-miR-15b	Downregulated	spinal cord lysates	Human sALS
194	hsa-miR-17	Downregulated	spinal cord lysates	Human sALS
194	hsa-miR-18a	Downregulated	spinal cord lysates	Human sALS
194	hsa-miR-18b	Downregulated	spinal cord lysates	Human sALS
194	hsa-miR-19a	Downregulated	spinal cord lysates	Human sALS
194	hsa-miR-19b	Downregulated	spinal cord lysates	Human sALS
194	hsa-miR-20a	Downregulated	spinal cord lysates	Human sALS
194	hsa-miR-20b	Downregulated	spinal cord lysates	Human sALS
194	hsa-miR-22	Downregulated	spinal cord lysates	Human sALS
194	hsa-miR-23a	Downregulated	spinal cord lysates	Human sALS
194	hsa-miR-23b	Downregulated	spinal cord lysates	Human sALS
194	hsa-miR-24	Downregulated	spinal cord lysates	Human sALS
194	hsa-miR-25	Downregulated	spinal cord lysates	Human sALS
194	hsa-miR-27a	Downregulated	spinal cord lysates	Human sALS
194	hsa-miR-27b	Downregulated	spinal cord lysates	Human sALS
194	hsa-miR-28-3p	Downregulated	spinal cord lysates	Human sALS
194	hsa-miR-28-5p	Downregulated	spinal cord lysates	Human sALS
194	hsa-miR-29a	Downregulated	spinal cord lysates	Human sALS
194	hsa-miR-29b	Downregulated	spinal cord lysates	Human sALS
194	hsa-miR-29c	Downregulated	spinal cord lysates	Human sALS
194	hsa-miR-30b	Downregulated	spinal cord lysates	Human sALS
194	hsa-miR-30c	Downregulated	spinal cord lysates	Human sALS
194	hsa-miR-31	Downregulated	spinal cord lysates	Human sALS
194	hsa-miR-34a	Downregulated	spinal cord lysates	Human sALS
194	hsa-miR-34c-5p	Downregulated	spinal cord lysates	Human sALS
194	hsa-miR-92a	Downregulated	spinal cord lysates	Human sALS
194	hsa-miR-93	Downregulated	spinal cord lysates	Human sALS
194	hsa-miR-98	Downregulated	spinal cord lysates	Human sALS
194	hsa-miR-99a	Downregulated	spinal cord lysates	Human sALS
194	hsa-miR-99b	Downregulated	spinal cord lysates	Human sALS
194	hsa-miR-99b*	Downregulated	spinal cord lysates	Human sALS
194	hsa-miR-100	Downregulated	spinal cord lysates	Human sALS
194	hsa-miR-101	Downregulated	spinal cord lysates	Human sALS
194	hsa-miR-103	Downregulated	spinal cord lysates	Human sALS
194	hsa-miR-105	Downregulated	spinal cord lysates	Human sALS
194	hsa-miR-106a	Downregulated	spinal cord lysates	Human sALS
194	hsa-miR-106b	Downregulated	spinal cord lysates	Human sALS
194	hsa-miR-107	Downregulated	spinal cord lysates	Human sALS
194	hsa-miR-122	Downregulated	spinal cord lysates	Human sALS
194	hsa-miR-124	Downregulated	spinal cord lysates	Human sALS
194	hsa-miR-125a-3p	Downregulated	spinal cord lysates	Human sALS
194	hsa-miR-125a-5p	Downregulated	spinal cord lysates	Human sALS
194	hsa-miR-125b	Downregulated	spinal cord lysates	Human sALS
194	hsa-miR-127-3p	Downregulated	spinal cord lysates	Human sALS
194	hsa-miR-127-5p	Downregulated	spinal cord lysates	Human sALS
194	hsa-miR-128	Downregulated	spinal cord lysates	Human sALS
194	hsa-miR-129-3p	Downregulated	spinal cord lysates	Human sALS
194	hsa-miR-129-5p	Downregulated	spinal cord lysates	Human sALS
194	hsa-miR-130a	Downregulated	spinal cord lysates	Human sALS
194	hsa-miR-130b	Downregulated	spinal cord lysates	Human sALS
194	hsa-miR-132	Downregulated	spinal cord lysates	Human sALS
194	hsa-miR-133a	Downregulated	spinal cord lysates	Human sALS
194	hsa-miR-133b	Downregulated	spinal cord lysates	Human sALS
194	hsa-miR-135a	Downregulated	spinal cord lysates	Human sALS
194	hsa-miR-135b	Downregulated	spinal cord lysates	Human sALS
194	hsa-miR-137	Downregulated	spinal cord lysates	Human sALS
194	hsa-miR-138-1*	Downregulated	spinal cord lysates	Human sALS
194	hsa-miR-139-3p	Downregulated	spinal cord lysates	Human sALS
194	hsa-miR-139-5p	Downregulated	spinal cord lysates	Human sALS
194	hsa-miR-140-5p	Downregulated	spinal cord lysates	Human sALS
194	hsa-miR-141	Downregulated	spinal cord lysates	Human sALS
194	hsa-miR-142-3p	Downregulated	spinal cord lysates	Human sALS
194	hsa-miR-142-5p	Downregulated	spinal cord lysates	Human sALS
194	hsa-miR-146b-3p	Downregulated	spinal cord lysates	Human sALS
194	hsa-miR-147	Downregulated	spinal cord lysates	Human sALS
194	hsa-miR-148b	Downregulated	spinal cord lysates	Human sALS
194	hsa-miR-149	Downregulated	spinal cord lysates	Human sALS
194	hsa-miR-150	Downregulated	spinal cord lysates	Human sALS
194	hsa-miR-152	Downregulated	spinal cord lysates	Human sALS
194	hsa-miR-153	Downregulated	spinal cord lysates	Human sALS
194	hsa-miR-154	Downregulated	spinal cord lysates	Human sALS
194	hsa-miR-181a	Downregulated	spinal cord lysates	Human sALS
194	hsa-miR-181c	Downregulated	spinal cord lysates	Human sALS
194	hsa-miR-184	Downregulated	spinal cord lysates	Human sALS
194	hsa-miR-185	Downregulated	spinal cord lysates	Human sALS
194	hsa-miR-188-3p	Downregulated	spinal cord lysates	Human sALS
194	hsa-miR-190	Downregulated	spinal cord lysates	Human sALS
194	hsa-miR-192	Downregulated	spinal cord lysates	Human sALS
194	hsa-miR-193a-3p	Downregulated	spinal cord lysates	Human sALS
194	hsa-miR-193a-5p	Downregulated	spinal cord lysates	Human sALS
194	hsa-miR-193b	Downregulated	spinal cord lysates	Human sALS
194	hsa-miR-194	Downregulated	spinal cord lysates	Human sALS
194	hsa-miR-197	Downregulated	spinal cord lysates	Human sALS
194	hsa-miR-198	Downregulated	spinal cord lysates	Human sALS
194	hsa-miR-200a	Downregulated	spinal cord lysates	Human sALS
194	hsa-miR-200b	Downregulated	spinal cord lysates	Human sALS
194	hsa-miR-202	Downregulated	spinal cord lysates	Human sALS
194	hsa-miR-204	Downregulated	spinal cord lysates	Human sALS
194	hsa-miR-210	Downregulated	spinal cord lysates	Human sALS
194	hsa-miR-211	Downregulated	spinal cord lysates	Human sALS
194	hsa-miR-212	Downregulated	spinal cord lysates	Human sALS
194	hsa-miR-215	Downregulated	spinal cord lysates	Human sALS
194	hsa-miR-216a	Downregulated	spinal cord lysates	Human sALS
194	hsa-miR-216b	Downregulated	spinal cord lysates	Human sALS
194	hsa-miR-218	Downregulated	spinal cord lysates	Human sALS
194	hsa-miR-218-2*	Downregulated	spinal cord lysates	Human sALS
194	hsa-miR-219-5p	Downregulated	spinal cord lysates	Human sALS
194	hsa-miR-219-2-3p	Downregulated	spinal cord lysates	Human sALS
194	hsa-miR-221	Downregulated	spinal cord lysates	Human sALS
194	hsa-miR-223	Downregulated	spinal cord lysates	Human sALS
194	hsa-miR-296-3p	Downregulated	spinal cord lysates	Human sALS
194	hsa-miR-296-5p	Downregulated	spinal cord lysates	Human sALS
194	hsa-miR-299-3p	Downregulated	spinal cord lysates	Human sALS
194	hsa-miR-299-5p	Downregulated	spinal cord lysates	Human sALS
194	hsa-miR-301a	Downregulated	spinal cord lysates	Human sALS
194	hsa-miR-301b	Downregulated	spinal cord lysates	Human sALS
194	hsa-miR-302a	Downregulated	spinal cord lysates	Human sALS
194	hsa-miR-302c	Downregulated	spinal cord lysates	Human sALS
194	hsa-miR-320	Downregulated	spinal cord lysates	Human sALS
194	hsa-miR-323-3p	Downregulated	spinal cord lysates	Human sALS
194	hsa-miR-324-3p	Downregulated	spinal cord lysates	Human sALS
194	hsa-miR-324-5p	Downregulated	spinal cord lysates	Human sALS
194	hsa-miR-326	Downregulated	spinal cord lysates	Human sALS
194	hsa-miR-328	Downregulated	spinal cord lysates	Human sALS
194	hsa-miR-329	Downregulated	spinal cord lysates	Human sALS
194	hsa-miR-330-3p	Downregulated	spinal cord lysates	Human sALS
194	hsa-miR-330-5p	Downregulated	spinal cord lysates	Human sALS
194	hsa-miR-331-3p	Downregulated	spinal cord lysates	Human sALS
194	hsa-miR-331-5p	Downregulated	spinal cord lysates	Human sALS
194	hsa-miR-335	Downregulated	spinal cord lysates	Human sALS
194	hsa-miR-337-5p	Downregulated	spinal cord lysates	Human sALS
194	hsa-miR-338-3p	Downregulated	spinal cord lysates	Human sALS
194	hsa-miR-339-3p	Downregulated	spinal cord lysates	Human sALS
194	hsa-miR-339-5p	Downregulated	spinal cord lysates	Human sALS
194	hsa-miR-340	Downregulated	spinal cord lysates	Human sALS
194	hsa-miR-342-5p	Downregulated	spinal cord lysates	Human sALS
194	hsa-miR-345	Downregulated	spinal cord lysates	Human sALS
194	hsa-miR-346	Downregulated	spinal cord lysates	Human sALS
194	hsa-miR-361-5p	Downregulated	spinal cord lysates	Human sALS
194	hsa-miR-362-3p	Downregulated	spinal cord lysates	Human sALS
194	hsa-miR-362-5p	Downregulated	spinal cord lysates	Human sALS
194	hsa-miR-363	Downregulated	spinal cord lysates	Human sALS
194	hsa-miR-365	Downregulated	spinal cord lysates	Human sALS
194	hsa-miR-367	Downregulated	spinal cord lysates	Human sALS
194	hsa-miR-367*	Downregulated	spinal cord lysates	Human sALS
194	hsa-miR-369-3p	Downregulated	spinal cord lysates	Human sALS
194	hsa-miR-369-5p	Downregulated	spinal cord lysates	Human sALS
194	hsa-miR-370	Downregulated	spinal cord lysates	Human sALS
194	hsa-miR-376a	Downregulated	spinal cord lysates	Human sALS
194	hsa-miR-377	Downregulated	spinal cord lysates	Human sALS
194	hsa-miR-379	Downregulated	spinal cord lysates	Human sALS
194	hsa-miR-380	Downregulated	spinal cord lysates	Human sALS
194	hsa-miR-381	Downregulated	spinal cord lysates	Human sALS
194	hsa-miR-382	Downregulated	spinal cord lysates	Human sALS
194	hsa-miR-383	Downregulated	spinal cord lysates	Human sALS
194	hsa-miR-409-5p	Downregulated	spinal cord lysates	Human sALS
194	hsa-miR-422a	Downregulated	spinal cord lysates	Human sALS
194	hsa-miR-423-5p	Downregulated	spinal cord lysates	Human sALS
194	hsa-miR-424	Downregulated	spinal cord lysates	Human sALS
194	hsa-miR-425	Downregulated	spinal cord lysates	Human sALS
194	hsa-miR-425*	Downregulated	spinal cord lysates	Human sALS
194	hsa-miR-433	Downregulated	spinal cord lysates	Human sALS
194	hsa-miR-448	Downregulated	spinal cord lysates	Human sALS
194	hsa-miR-450a	Downregulated	spinal cord lysates	Human sALS
194	hsa-miR-450b-5p	Downregulated	spinal cord lysates	Human sALS
194	hsa-miR-455-3p	Downregulated	spinal cord lysates	Human sALS
194	hsa-miR-455-5p	Downregulated	spinal cord lysates	Human sALS
194	hsa-miR-485-3p	Downregulated	spinal cord lysates	Human sALS
194	hsa-miR-485-5p	Downregulated	spinal cord lysates	Human sALS
194	hsa-miR-487a	Downregulated	spinal cord lysates	Human sALS
194	hsa-miR-487b	Downregulated	spinal cord lysates	Human sALS
194	hsa-miR-490-3p	Downregulated	spinal cord lysates	Human sALS
194	hsa-miR-491-5p	Downregulated	spinal cord lysates	Human sALS
194	hsa-miR-494	Downregulated	spinal cord lysates	Human sALS
194	hsa-miR-495	Downregulated	spinal cord lysates	Human sALS
194	hsa-miR-499-5p	Downregulated	spinal cord lysates	Human sALS
194	hsa-miR-500	Downregulated	spinal cord lysates	Human sALS
194	hsa-miR-501-5p	Downregulated	spinal cord lysates	Human sALS
194	hsa-miR-502-3p	Downregulated	spinal cord lysates	Human sALS
194	hsa-miR-502-5p	Downregulated	spinal cord lysates	Human sALS
194	hsa-miR-503	Downregulated	spinal cord lysates	Human sALS
194	hsa-miR-504	Downregulated	spinal cord lysates	Human sALS
194	hsa-miR-505	Downregulated	spinal cord lysates	Human sALS
194	hsa-miR-511	Downregulated	spinal cord lysates	Human sALS
194	hsa-miR-512-3p	Downregulated	spinal cord lysates	Human sALS
194	hsa-miR-515-5p	Downregulated	spinal cord lysates	Human sALS
194	hsa-miR-516b	Downregulated	spinal cord lysates	Human sALS
194	hsa-miR-517a	Downregulated	spinal cord lysates	Human sALS
194	hsa-miR-519a	Downregulated	spinal cord lysates	Human sALS
194	hsa-miR-519d	Downregulated	spinal cord lysates	Human sALS
194	hsa-miR-520a-3p	Downregulated	spinal cord lysates	Human sALS
194	hsa-miR-520a-5p	Downregulated	spinal cord lysates	Human sALS
194	hsa-miR-520f	Downregulated	spinal cord lysates	Human sALS
194	hsa-miR-532-3p	Downregulated	spinal cord lysates	Human sALS
194	hsa-miR-532-5p	Downregulated	spinal cord lysates	Human sALS
194	hsa-miR-539	Downregulated	spinal cord lysates	Human sALS
194	hsa-miR-541	Downregulated	spinal cord lysates	Human sALS
194	hsa-miR-542-3p	Downregulated	spinal cord lysates	Human sALS
194	hsa-miR-544	Downregulated	spinal cord lysates	Human sALS
194	hsa-miR-545	Downregulated	spinal cord lysates	Human sALS
194	hsa-miR-548c-5p	Downregulated	spinal cord lysates	Human sALS
194	hsa-miR-548d-5p	Downregulated	spinal cord lysates	Human sALS
194	hsa-miR-550*	Downregulated	spinal cord lysates	Human sALS
194	hsa-miR-551b	Downregulated	spinal cord lysates	Human sALS
194	hsa-miR-556-5p	Downregulated	spinal cord lysates	Human sALS
194	hsa-miR-570	Downregulated	spinal cord lysates	Human sALS
194	hsa-miR-574-3p	Downregulated	spinal cord lysates	Human sALS
194	hsa-miR-576-3p	Downregulated	spinal cord lysates	Human sALS
194	hsa-miR-576-5p	Downregulated	spinal cord lysates	Human sALS
194	hsa-miR-578	Downregulated	spinal cord lysates	Human sALS
194	hsa-miR-579	Downregulated	spinal cord lysates	Human sALS
194	hsa-miR-582-3p	Downregulated	spinal cord lysates	Human sALS
194	hsa-miR-582-5p	Downregulated	spinal cord lysates	Human sALS
194	hsa-miR-589	Downregulated	spinal cord lysates	Human sALS
194	hsa-miR-597	Downregulated	spinal cord lysates	Human sALS
194	hsa-miR-598	Downregulated	spinal cord lysates	Human sALS
194	hsa-miR-604	Downregulated	spinal cord lysates	Human sALS
194	hsa-miR-618	Downregulated	spinal cord lysates	Human sALS
194	hsa-miR-625	Downregulated	spinal cord lysates	Human sALS
194	hsa-miR-625*	Downregulated	spinal cord lysates	Human sALS
194	hsa-miR-627	Downregulated	spinal cord lysates	Human sALS
194	hsa-miR-629	Downregulated	spinal cord lysates	Human sALS
194	hsa-miR-642	Downregulated	spinal cord lysates	Human sALS
194	hsa-miR-651	Downregulated	spinal cord lysates	Human sALS
194	hsa-miR-652	Downregulated	spinal cord lysates	Human sALS
194	hsa-miR-654-3p	Downregulated	spinal cord lysates	Human sALS
194	hsa-miR-654-5p	Downregulated	spinal cord lysates	Human sALS
194	hsa-miR-655	Downregulated	spinal cord lysates	Human sALS
194	hsa-miR-660	Downregulated	spinal cord lysates	Human sALS
194	hsa-miR-671-3p	Downregulated	spinal cord lysates	Human sALS
194	hsa-miR-708	Downregulated	spinal cord lysates	Human sALS
194	hsa-miR-744	Downregulated	spinal cord lysates	Human sALS
194	hsa-miR-758	Downregulated	spinal cord lysates	Human sALS
194	hsa-miR-760	Downregulated	spinal cord lysates	Human sALS
194	hsa-miR-873	Downregulated	spinal cord lysates	Human sALS
194	hsa-miR-874	Downregulated	spinal cord lysates	Human sALS
194	hsa-miR-885-5p	Downregulated	spinal cord lysates	Human sALS
194	hsa-miR-887	Downregulated	spinal cord lysates	Human sALS
194	hsa-miR-889	Downregulated	spinal cord lysates	Human sALS
194	hsa-let-7a	Downregulated	spinal cord lysates	Human sALS
194	hsa-let-7b	Downregulated	spinal cord lysates	Human sALS
194	hsa-let-7c	Downregulated	spinal cord lysates	Human sALS
194	hsa-let-7d	Downregulated	spinal cord lysates	Human sALS
194	hsa-let-7e	Downregulated	spinal cord lysates	Human sALS
206	mmu-miR-155-5p	Upregulated	lumbar spinal cord	SOD1-G93A mouse
206	mmu-miR-155-5p	Upregulated	lumbar spinal cord	SOD1-G93A mouse
206	mmu-miR-124-3p	Upregulated	lumbar spinal cord	SOD1-G93A mouse
206	mmu-miR-146a-5p	Upregulated	lumbar spinal cord	SOD1-G93A mouse
206	mmu-miR-21-5p	Upregulated	lumbar spinal cord	SOD1-G93A mouse
206	mmu-miR-125b-5p	Upregulated	lumbar spinal cord	SOD1-G93A mouse
208	hsa-miR-155-5p	Upregulated	lumbar ventral spinal cord	Human sALS, fALS
208	hsa-miR-199b-5p	Upregulated	lumbar spinal cord	Human sALS, fALS
208	hsa-miR-143-3p	Upregulated	lumbar spinal cord	Human sALS, fALS
208	hsa-miR-199a-5p	Upregulated	lumbar spinal cord	Human sALS, fALS
208	hsa-miR-145-5p	Upregulated	lumbar spinal cord	Human sALS, fALS
208	hsa-miR-21-5p	Upregulated	lumbar spinal cord	Human sALS, fALS
208	hsa-miR-146a-5p	Upregulated	lumbar spinal cord	Human sALS, fALS
208	hsa-miR-574-5p	Upregulated	lumbar spinal cord	Human sALS, fALS
208	hsa-miR-30b-5p	Upregulated	lumbar spinal cord	Human sALS, fALS
208	hsa-miR-195-5p	Upregulated	lumbar spinal cord	Human sALS, fALS
208	hsa-miR-455-3p	Upregulated	lumbar spinal cord	Human sALS, fALS
208	hsa-miR-455-5p	Upregulated	lumbar spinal cord	Human sALS, fALS
208	hsa-miR-371a-3p	Downregulated	lumbar spinal cord	Human sALS, fALS
208	hsa-miR-151b	Downregulated	lumbar spinal cord	Human sALS, fALS
208	hsa-miR-130b-3p	Downregulated	lumbar spinal cord	Human sALS, fALS
208	hsa-miR-431-5p	Downregulated	lumbar spinal cord	Human sALS, fALS
208	hsa-miR-378e	Downregulated	lumbar spinal cord	Human sALS, fALS
208	hsa-miR-1538	Downregulated	lumbar spinal cord	Human sALS, fALS
208	hsa-miR-542-5p	Downregulated	lumbar spinal cord	Human sALS, fALS
208	hsa-miR-491-3p	Downregulated	lumbar spinal cord	Human sALS, fALS
208	hsa-miR-154-5p	Downregulated	lumbar spinal cord	Human sALS, fALS
208	hsa-miR-548b-3p	Downregulated	lumbar spinal cord	Human sALS, fALS
208	hsa-miR-495	Downregulated	lumbar spinal cord	Human sALS, fALS
208	hsa-miR-766-3p	Downregulated	lumbar spinal cord	Human sALS, fALS
208	hsa-miR-761	Downregulated	lumbar spinal cord	Human sALS, fALS
208	hsa-miR-1299	Downregulated	lumbar spinal cord	Human sALS, fALS
208	hsa-miR-3200-3p	Downregulated	lumbar spinal cord	Human sALS, fALS
208	hsa-miR-2276	Downregulated	lumbar spinal cord	Human sALS, fALS
208	hsa-miR-378f	Downregulated	lumbar spinal cord	Human sALS, fALS
208	hsa-miR-1913	Downregulated	lumbar spinal cord	Human sALS, fALS
208	hsa-miR-1305	Downregulated	lumbar spinal cord	Human sALS, fALS
208	hsa-miR-1304-5p	Downregulated	lumbar spinal cord	Human sALS, fALS
208	hsa-miR-188-5p	Downregulated	lumbar spinal cord	Human sALS, fALS
208	hsa-miR-297	Downregulated	lumbar spinal cord	Human sALS, fALS
208	hsa-miR-922	Downregulated	lumbar spinal cord	Human sALS, fALS
208	hsa-miR-139-5p	Downregulated	lumbar spinal cord	Human sALS, fALS
208	hsa-miR-301b	Downregulated	lumbar spinal cord	Human sALS, fALS
208	hsa-miR-342-5p	Downregulated	lumbar spinal cord	Human sALS, fALS
208	hsa-miR-936	Downregulated	lumbar spinal cord	Human sALS, fALS
208	hsa-miR-548o-3p	Downregulated	lumbar spinal cord	Human sALS, fALS
208	hsa-miR-493-3p	Downregulated	lumbar spinal cord	Human sALS, fALS
208	hsa-miR-519c-3p	Downregulated	lumbar spinal cord	Human sALS, fALS
208	hsa-miR-376b	Downregulated	lumbar spinal cord	Human sALS, fALS
208	hsa-miR-1908	Downregulated	lumbar spinal cord	Human sALS, fALS
208	hsa-miR-548v	Downregulated	lumbar spinal cord	Human sALS, fALS
208	hsa-miR-577	Downregulated	lumbar spinal cord	Human sALS, fALS
208	hsa-miR-3605-5p	Downregulated	lumbar spinal cord	Human sALS, fALS
208	hsa-miR-1277-3p	Downregulated	lumbar spinal cord	Human sALS, fALS
208	hsa-miR-190a	Downregulated	lumbar spinal cord	Human sALS, fALS
208	hsa-miR-1322	Downregulated	lumbar spinal cord	Human sALS, fALS
208	hsa-miR-218-5p	Downregulated	lumbar spinal cord	Human sALS, fALS
208	hsa-miR-219-2-3p	Downregulated	lumbar spinal cord	Human sALS, fALS
208	hsa-miR-1321	Downregulated	lumbar spinal cord	Human sALS, fALS
208	hsa-miR-513c-5p	Downregulated	lumbar spinal cord	Human sALS, fALS
208	hsa-miR-612	Downregulated	lumbar spinal cord	Human sALS, fALS
208	hsa-miR-1298	Downregulated	lumbar spinal cord	Human sALS, fALS
208	hsa-miR-367-3p	Downregulated	lumbar spinal cord	Human sALS, fALS
208	hsa-miR-187-3p	Downregulated	lumbar spinal cord	Human sALS, fALS
208	hsa-miR-1279	Downregulated	lumbar spinal cord	Human sALS, fALS
208	hsa-miR-675-5p	Downregulated	lumbar spinal cord	Human sALS, fALS
208	hsa-miR-4421	Downregulated	lumbar spinal cord	Human sALS, fALS
208	hsa-miR-513a-3p	Downregulated	lumbar spinal cord	Human sALS, fALS
208	hsa-miR-576-5p	Downregulated	lumbar spinal cord	Human sALS, fALS
208	hsa-miR-1972	Downregulated	lumbar spinal cord	Human sALS, fALS
208	hsa-miR-518d-3p	Downregulated	lumbar spinal cord	Human sALS, fALS
208	hsa-miR-1252	Downregulated	lumbar spinal cord	Human sALS, fALS
208	hsa-miR-514b-5p	Downregulated	lumbar spinal cord	Human sALS, fALS
208	hsa-miR-127-3p	Downregulated	lumbar spinal cord	Human sALS, fALS
208	hsa-miR-661	Downregulated	lumbar spinal cord	Human sALS, fALS
208	hsa-miR-1976	Downregulated	lumbar spinal cord	Human sALS, fALS
208	hsa-miR-133a	Downregulated	lumbar spinal cord	Human sALS, fALS
208	hsa-miR-1231	Downregulated	lumbar spinal cord	Human sALS, fALS
208	hsa-miR-1183	Downregulated	lumbar spinal cord	Human sALS, fALS
208	hsa-miR-568	Downregulated	lumbar spinal cord	Human sALS, fALS
208	hsa-miR-4425	Downregulated	lumbar spinal cord	Human sALS, fALS
208	hsa-miR-300	Downregulated	lumbar spinal cord	Human sALS, fALS
208	hsa-miR-525-5p	Downregulated	lumbar spinal cord	Human sALS, fALS
208	hsa-miR-1303	Downregulated	lumbar spinal cord	Human sALS, fALS
208	hsa-miR-190b	Downregulated	lumbar spinal cord	Human sALS, fALS
208	hsa-miR-325	Downregulated	lumbar spinal cord	Human sALS, fALS
208	hsa-miR-2114-5p	Downregulated	lumbar spinal cord	Human sALS, fALS
208	hsa-miR-525-3p	Downregulated	lumbar spinal cord	Human sALS, fALS
208	hsa-miR-629-5p	Downregulated	lumbar spinal cord	Human sALS, fALS
208	hsa-miR-515-3p	Downregulated	lumbar spinal cord	Human sALS, fALS
208	hsa-miR-513a-5p	Downregulated	lumbar spinal cord	Human sALS, fALS
208	hsa-miR-891b	Downregulated	lumbar spinal cord	Human sALS, fALS
208	hsa-miR-512-3p	Downregulated	lumbar spinal cord	Human sALS, fALS
208	hsa-miR-544b	Downregulated	lumbar spinal cord	Human sALS, fALS
208	hsa-miR-3141	Downregulated	lumbar spinal cord	Human sALS, fALS
208	hsa-miR-888-5p	Downregulated	lumbar spinal cord	Human sALS, fALS
208	hsa-miR-550b-3p	Downregulated	lumbar spinal cord	Human sALS, fALS
208	hsa-miR-424-5p	Downregulated	lumbar spinal cord	Human sALS, fALS
208	hsa-miR-512-5p	Downregulated	lumbar spinal cord	Human sALS, fALS
208	hsa-miR-188-3p	Downregulated	lumbar spinal cord	Human sALS, fALS
208	hsa-miR-548d-5p	Downregulated	lumbar spinal cord	Human sALS, fALS
208	hsa-miR-3147	Downregulated	lumbar spinal cord	Human sALS, fALS
208	hsa-miR-1236	Downregulated	lumbar spinal cord	Human sALS, fALS
208	hsa-miR-498	Downregulated	lumbar spinal cord	Human sALS, fALS
208	hsa-miR-558	Downregulated	lumbar spinal cord	Human sALS, fALS
208	hsa-miR-1286	Downregulated	lumbar spinal cord	Human sALS, fALS
208	hsa-miR-449a	Downregulated	lumbar spinal cord	Human sALS, fALS
208	hsa-miR-1272	Downregulated	lumbar spinal cord	Human sALS, fALS
208	hsa-miR-1	Downregulated	lumbar spinal cord	Human sALS, fALS
208	hsa-miR-1254	Downregulated	lumbar spinal cord	Human sALS, fALS
208	hsa-miR-551a	Downregulated	lumbar spinal cord	Human sALS, fALS
208	hsa-miR-920	Downregulated	lumbar spinal cord	Human sALS, fALS
208	hsa-miR-320d	Downregulated	lumbar spinal cord	Human sALS, fALS
208	hsa-miR-1229	Downregulated	lumbar spinal cord	Human sALS, fALS
208	hsa-miR-3164	Downregulated	lumbar spinal cord	Human sALS, fALS
208	hsa-miR-4461	Downregulated	lumbar spinal cord	Human sALS, fALS
208	hsa-miR-605	Downregulated	lumbar spinal cord	Human sALS, fALS
208	hsa-miR-3184-5p	Downregulated	lumbar spinal cord	Human sALS, fALS
208	hsa-miR-302c-3p	Downregulated	lumbar spinal cord	Human sALS, fALS
208	hsa-miR-556-3p	Downregulated	lumbar spinal cord	Human sALS, fALS
208	hsa-miR-615-5p	Downregulated	lumbar spinal cord	Human sALS, fALS
208	hsa-miR-380-3p	Downregulated	lumbar spinal cord	Human sALS, fALS
208	hsa-miR-520a-3p	Downregulated	lumbar spinal cord	Human sALS, fALS

## Sheet: Muscles
Dysregulated miRNAs in skeletal muscle tissue
Reference	miRNA	Direction	Source	Model
186	mmu-miR-206	Upregulated		SOD1-G93A mouse model
186	mmu-miR-133a	Downregulated		SOD1-G93A mouse model
186	mmu-miR-133b	Downregulated		SOD1-G93A mouse model
186	mmu-miR-1	Downregulated		SOD1-G93A mouse model
186	mmu-miR-145	Downregulated		SOD1-G93A mouse model
198	hsa-miR-206	Upregulated		Human sALS, fALS
199	hsa-miR-133a	Downregulated		Human ALS
199	hsa-miR-1	Downregulated		Human ALS
199	hsa-miR-455	Downregulated		Human ALS
199	hsa-miR-26a	Downregulated		Human ALS
200	hsa-miR-100-5p	Upregulated	muscle biopsies	Human sALS, fALS
200	hsa-miR-10a precursor	Upregulated	muscle biopsies	Human sALS, fALS
200	hsa-miR-125a-5p + precursor	Upregulated	muscle biopsies	Human sALS, fALS
200	hsa-miR-125b-1	Upregulated	muscle biopsies	Human sALS, fALS
200	hsa-miR-125b-5p	Upregulated	muscle biopsies	Human sALS, fALS
200	hsa-miR-1260a-5p	Upregulated	muscle biopsies	Human sALS, fALS
200	hsa-miR-128-2-3p	Upregulated	muscle biopsies	Human sALS, fALS
200	hsa-miR-1291 precursor	Upregulated	muscle biopsies	Human sALS, fALS
200	hsa-miR-132-5p	Upregulated	muscle biopsies	Human sALS, fALS
200	hsa-miR-151a-5p	Upregulated	muscle biopsies	Human sALS, fALS
200	hsa-miR-199a-1	Upregulated	muscle biopsies	Human sALS, fALS
200	has-miR-199a-2	Upregulated	muscle biopsies	Human sALS, fALS
200	has-miR-199b-3p + precursor	Upregulated	muscle biopsies	Human sALS, fALS
200	hsa-miR-212-5p	Upregulated	muscle biopsies	Human sALS, fALS
200	hsa-miR-214-3p	Upregulated	muscle biopsies	Human sALS, fALS
200	hsa-miR-22 precursor	Upregulated	muscle biopsies	Human sALS, fALS
200	hsa-miR-24-1-5p	Upregulated	muscle biopsies	Human sALS, fALS
200	hsa-miR-26a-1	Upregulated	muscle biopsies	Human sALS, fALS
200	hsa-miR-26a-2-5p + precursor	Upregulated	muscle biopsies	Human sALS, fALS
200	hsa-miR-27a-5p	Upregulated	muscle biopsies	Human sALS, fALS
200	hsa-miR-3607-3p	Upregulated	muscle biopsies	Human sALS, fALS
200	hsa-miR-362	Upregulated	muscle biopsies	Human sALS, fALS
200	hsa-miR-424-5p	Upregulated	muscle biopsies	Human sALS, fALS
200	hsa-miR-450a-1	Upregulated	muscle biopsies	Human sALS, fALS
200	hsa-miR-450a-2-5p	Upregulated	muscle biopsies	Human sALS, fALS
200	hsa-miR-126-5p	Downregulated	muscle biopsies	Human sALS, fALS
200	hsa-miR-1285-1-3p	Downregulated	muscle biopsies	Human sALS, fALS
200	hsa-miR-1285-1	Downregulated	muscle biopsies	Human sALS, fALS
200	hsa-miR-1285-2-3p	Downregulated	muscle biopsies	Human sALS, fALS
200	hsa-miR-1303-3p	Downregulated	muscle biopsies	Human sALS, fALS
200	hsa-miR-150-5p	Downregulated	muscle biopsies	Human sALS, fALS
200	hsa-miR-191-5p	Downregulated	muscle biopsies	Human sALS, fALS
200	hsa-miR-26a-1	Downregulated	muscle biopsies	Human sALS, fALS
200	hsa-miR-26a-2-5p	Downregulated	muscle biopsies	Human sALS, fALS
200	hsa-miR-28-3p	Downregulated	muscle biopsies	Human sALS, fALS
200	hsa-miR-30d precursor	Downregulated	muscle biopsies	Human sALS, fALS
200	hsa-miR-378a-3p	Downregulated	muscle biopsies	Human sALS, fALS
200	hsa-miR-378a	Downregulated	muscle biopsies	Human sALS, fALS
200	hsa-miR-378d-2	Downregulated	muscle biopsies	Human sALS, fALS
200	hsa-miR-378c	Downregulated	muscle biopsies	Human sALS, fALS
200	hsa-miR-378d-1	Downregulated	muscle biopsies	Human sALS, fALS
200	hsa-miR-378e precursor	Downregulated	muscle biopsies	Human sALS, fALS
200	hsa-miR-378c precursor	Downregulated	muscle biopsies	Human sALS, fALS
200	hsa-miR-378d-3p	Downregulated	muscle biopsies	Human sALS, fALS
200	hsa-miR-486-1	Downregulated	muscle biopsies	Human sALS, fALS
200	hsa-miR-486-2-5p	Downregulated	muscle biopsies	Human sALS, fALS
200	hsa-miR-494-3p	Downregulated	muscle biopsies	Human sALS, fALS
200	hsa-miR-5699-5p	Downregulated	muscle biopsies	Human sALS, fALS
200	hsa-miR-584-5p	Downregulated	muscle biopsies	Human sALS, fALS
200	hsa-miR-855-3p	Downregulated	muscle biopsies	Human sALS, fALS
200	hsa-miR-450b-5p	Upregulated	muscle biopsies	Human sALS, fALS
200	hsa-miR-4662a-5p	Upregulated	muscle biopsies	Human sALS, fALS
200	hsa-miR-500a-3p	Upregulated	muscle biopsies	Human sALS, fALS
200	hsa-miR-501-3p	Upregulated	muscle biopsies	Human sALS, fALS
200	hsa-miR-502-3p	Upregulated	muscle biopsies	Human sALS, fALS
200	hsa-miR-542-3p	Upregulated	muscle biopsies	Human sALS, fALS
200	hsa-miR-542-5p	Upregulated	muscle biopsies	Human sALS, fALS
200	hsa-miR-625-3p	Upregulated	muscle biopsies	Human sALS, fALS
200	hsa-miR-660-5p	Upregulated	muscle biopsies	Human sALS, fALS
200	hsa-miR-99a-5p + precursor	Upregulated	muscle biopsies	Human sALS, fALS
200	hsa-miR-133a-1	Upregulated	muscle biopsies	Human sALS, fALS
200	hsa-miR-133a-2-3p + precursor	Upregulated	muscle biopsies	Human sALS, fALS
201	hsa-miR-206	Upregulated		Human ALS
201	hsa-miR-133a	Upregulated		Human ALS
201	hsa-miR-133b	Upregulated		Human ALS
201	hsa-miR-1	Upregulated		Human ALS
201	hsa-miR-27a	Upregulated		Human ALS
201	hsa-miR-155	Upregulated		Human ALS
201	hsa-miR-146a	Upregulated		Human ALS
201	hsa-miR-221	Upregulated		Human ALS
202	hsa-miR-206	Upregulated		Human sALS, fALS
202	hsa-miR-23a	Upregulated		Human sALS, fALS
202	hsa-miR-29b	Upregulated		Human sALS, fALS
202	hsa-miR-31	Upregulated		Human sALS, fALS
202	hsa-miR-455	Upregulated		Human sALS, fALS
203	mmu-miR-206	Upregulated		SOD1-G93A mouse model
203	mmu-miR-133a	Downregulated		SOD1-G93A mouse model
203	mmu-miR-133b	Upregulated		SOD1-G93A mouse model
203	mmu-miR-1	Downregulated		SOD1-G93A mouse model

## Sheet: Microglia
Dysregulated miRNAs in microglia
Reference	miRNA	Direction	Source	Model
107	mmu-miR-146b	Upregulated	spinal cord microglia	SOD1-G93A mouse
107	mmu-miR-223	Upregulated	spinal cord microglia	SOD1-G93A mouse
107	mmu-miR-145	Downregulated	spinal cord microglia	SOD1-G93A mouse
107	mmu-miR-680	Downregulated	spinal cord microglia	SOD1-G93A mouse
107	mmu-miR-26b	Upregulated	spinal cord microglia	SOD1-G93A mouse
107	mmu-miR-99b	Upregulated	spinal cord microglia	SOD1-G93A mouse
107	mmu-miR-29b	Upregulated	spinal cord microglia	SOD1-G93A mouse
107	mmu-miR-27a	Upregulated	spinal cord microglia	SOD1-G93A mouse
107	mmu-miR-142-3p	Upregulated	spinal cord microglia	SOD1-G93A mouse
107	mmu-let-7b	Upregulated	spinal cord microglia	SOD1-G93A mouse
107	mmu-miR-27b	Upregulated	spinal cord microglia	SOD1-G93A mouse
107	mmu-miR-23b	Upregulated	spinal cord microglia	SOD1-G93A mouse
107	mmu-miR-21	Upregulated	spinal cord microglia	SOD1-G93A mouse
107	mmu-miR-34a	Upregulated	spinal cord microglia	SOD1-G93A mouse
107	mmu-miR-328	Upregulated	spinal cord microglia	SOD1-G93A mouse
107	mmu-miR-210	Upregulated	spinal cord microglia	SOD1-G93A mouse
107	mmu-miR-324-3p	Upregulated	spinal cord microglia	SOD1-G93A mouse
107	mmu-miR-184	Upregulated	spinal cord microglia	SOD1-G93A mouse
107	mmu-miR-132	Upregulated	spinal cord microglia	SOD1-G93A mouse
107	mmu-miR-146a	Upregulated	spinal cord microglia	SOD1-G93A mouse
107	mmu-miR-222	Upregulated	spinal cord microglia	SOD1-G93A mouse
107	mmu-let-7a	Upregulated	spinal cord microglia	SOD1-G93A mouse
107	mmu-miR-598	Upregulated	spinal cord microglia	SOD1-G93A mouse
107	mmu-miR-532-3p	Upregulated	spinal cord microglia	SOD1-G93A mouse
107	mmu-miR-497	Upregulated	spinal cord microglia	SOD1-G93A mouse
107	mmu-miR-376a	Upregulated	spinal cord microglia	SOD1-G93A mouse
107	mmu-miR-451	Upregulated	spinal cord microglia	SOD1-G93A mouse
107	mmu-miR-155	Upregulated	spinal cord microglia	SOD1-G93A mouse
205	mmu-miR-22	Upregulated	cultured microglia	SOD1-G93A mouse
205	mmu-miR-155	Upregulated	cultured microglia	SOD1-G93A mouse
205	mmu-miR-125b	Upregulated	cultured microglia	SOD1-G93A mouse
205	mmu-miR-146b	Upregulated	cultured microglia	SOD1-G93A mouse
205	mmu-miR-365	Upregulated	cultured microglia	SOD1-G93A mouse

## Sheet: Other cells
Dysregulated miRNAs in other cell types
Reference	Upregulated miRNA	Direction	Source	Model
175	hsa-miR-451	Downregulated	blood leukocytes	Human sALS
175	hsa-miR-1275	Downregulated	blood leukocytes	Human sALS
175	hsa-miR-328	Downregulated	blood leukocytes	Human sALS
175	hsa-miR-638	Downregulated	blood leukocytes	Human sALS
175	hsa-miR-149	Downregulated	blood leukocytes	Human sALS
175	hsa-miR-665	Downregulated	blood leukocytes	Human sALS
175	hsa-miR-583	Downregulated	blood leukocytes	Human sALS
175	hsa-miR-338-3p	Upregulated	blood leukocytes	Human sALS
196	hsa-miR-9	Downregulated	motor neurons	Human sALS
196	hsa-miR-124	Downregulated	motor neurons	Human sALS
197	hsa-miR-1227-3p	Downregulated	ALS patient-induced motor neuron progenitors	cell culture
197	hsa-miR-429	Downregulated	ALS patient-induced motor neuron progenitors	cell culture
197	hsa-miR-133a-3p	Downregulated	ALS patient-induced motor neuron progenitors	cell culture
197	hsa-miR-504-5p	Downregulated	ALS patient-induced motor neuron progenitors	cell culture
197	hsa-miR-1225-3p	Downregulated	ALS patient-induced motor neuron progenitors	cell culture
197	hsa-miR-542-5p	Downregulated	ALS patient-induced motor neuron progenitors	cell culture
197	hsa-miR-766-3p	Downregulated	ALS patient-induced motor neuron progenitors	cell culture
197	hsa-miR-605-5p	Downregulated	ALS patient-induced motor neuron progenitors	cell culture
197	hsa-miR-411-5p	Downregulated	ALS patient-induced motor neuron progenitors	cell culture
197	hsa-miR-34a-3p	Downregulated	ALS patient-induced motor neuron progenitors	cell culture
197	hsa-miR-655-3p	Downregulated	ALS patient-induced motor neuron progenitors	cell culture
197	hsa-miR-340-3p	Downregulated	ALS patient-induced motor neuron progenitors	cell culture
197	hsa-miR-7-2-3p	Downregulated	ALS patient-induced motor neuron progenitors	cell culture
197	hsa-miR-550a-3p	Downregulated	ALS patient-induced motor neuron progenitors	cell culture
197	hsa-miR-34a-5p	Downregulated	ALS patient-induced motor neuron progenitors	cell culture

## Sheet: Fluids versus tissues
MiRNAs that are dysregulated in at least one type of biological fluid and at least one tissue type in the same direction
miRNA	Direction	Fluid	Tissue
hsa-let-7a-5p	Downregulated	CSF	Spinal cord
hsa-let-7b-5p	Downregulated	CSF, serum	Spinal cord
hsa-let-7c-5p	Downregulated	Plasma	Spinal cord
hsa-miR-1	Upregulated	Serum	Muscle
hsa-miR-100-5p	Downregulated	Plasma	Spinal cord
hsa-miR-127-3p	Downregulated	Plasma	Spinal cord
hsa-miR-132-3p	Downregulated	Serum	Spinal cord
hsa-miR-133a-3p	Upregulated	Serum	Muscle
hsa-miR-133b	Upregulated	Serum	Muscle
hsa-miR-139-5p	Downregulated	Serum	Spinal cord
hsa-miR-142-5p	Downregulated	CSF	Spinal cord
hsa-miR-143-3p	Upregulated	CSF, serum	Spinal cord
hsa-miR-146a-5p	Upregulated	CSF	Spinal cord
hsa-miR-150-5p	Downregulated	CSF	Muscle, spinal cord
hsa-miR-15b-5p	Downregulated	CSF	Spinal cord
hsa-miR-181a-5p	Downregulated	Plasma	Spinal cord
hsa-miR-206	Upregulated	Plasma, serum	Muscle
hsa-miR-27a-3p	Downregulated	Serum	Spinal cord
hsa-miR-28-3p	Downregulated	CSF	Muscle, spinal cord
hsa-miR-320a	Downregulated	Serum	Spinal cord
hsa-miR-338-3p	Downregulated	Plasma	Spinal cord
hsa-miR-378a-3p	Downregulated	CSF	Muscle
hsa-miR-424-5p	Upregulated	Plasma	Muscle
hsa-miR-425-5p	Downregulated	Serum	Spinal cord
hsa-miR-486-5p	Downregulated	CSF	Muscle
hsa-miR-574-5p	Upregulated	CSF	Spinal cord
hsa-miR-9-5p	Downregulated	Plasma	Spinal cord, motor neurons
