# Supplementary material for: Potential of activated microglia as a source of dysregulated extracellular microRNAs contributing to neurodegeneration in amyotrophic lateral sclerosis
Source: J Neuroinflammation. 2020 Apr 28;17:135. doi: 10.1186/s12974-020-01822-4 (PMC7187511; doi:10.1186/s12974-020-01822-4)
Supplement: Supplementary file 2 — Additional file 2. List of genes and biological processes targeted by dysregulated miRNAs. List of genes targeted by the six miRNAs found concurrently upregulated in the biological fluids of ALS patients and inside microglia from SOD1G93A mice. These are only the genes that have been experimentally validated to be targeted by each miRNA. Gene ontology analysis of these genes revealed enrichment in several biological processes, including processes commonly affected in ALS. [file 12974_2020_1822_MOESM2_ESM.xlsx]

## Sheet: miR-27b-3p
Ensembl gene ID	Gene		Gene ontology biological processes	Number of reference genes (20851)	Actual genes (2112)	Expected genes	Over/under	Fold enrichment	Raw p-value	False discovery rate
ENSG00000002919	SNX11		positive regulation of nuclear-transcribed mRNA poly(A) tail shortening (GO:0060213)	13	11	1.32	+	8.35	3.12e-06	0.000123
ENSG00000003436	TFPI		positive regulation of transcription from RNA polymerase II promoter in response to hypoxia (GO:0061419)	6	5	0.61	+	8.23	0.00188	0.0341
ENSG00000003989	SLC7A2		positive regulation of mammary gland epithelial cell proliferation (GO:0033601)	10	6	1.01	+	5.92	0.00214	0.0383
ENSG00000004399	PLXND1		positive regulation of astrocyte differentiation (GO:0048711)	12	7	1.22	+	5.76	0.00103	0.0207
ENSG00000004799	PDK4		regulation of cAMP-dependent protein kinase activity (GO:2000479)	19	9	1.92	+	4.68	0.000633	0.0138
ENSG00000004897	CDC27		positive regulation of macrophage chemotaxis (GO:0010759)	15	7	1.52	+	4.61	0.00272	0.0465
ENSG00000005700	IBTK		negative regulation of smooth muscle cell migration (GO:0014912)	22	10	2.23	+	4.49	0.000412	0.00948
ENSG00000005810	MYCBP2		negative regulation of anoikis (GO:2000811)	18	8	1.82	+	4.39	0.00174	0.0323
ENSG00000005812	FBXL3		regulation of anoikis (GO:2000209)	25	11	2.53	+	4.34	0.000266	0.00646
ENSG00000006432	MAP3K9		negative regulation of stem cell differentiation (GO:2000737)	21	9	2.13	+	4.23	0.00111	0.022
ENSG00000006607	FARP2		entrainment of circadian clock by photoperiod (GO:0043153)	21	9	2.13	+	4.23	0.00111	0.022
ENSG00000006625	GGCT		mitochondrial outer membrane permeabilization involved in programmed cell death (GO:1902686)	19	8	1.92	+	4.16	0.00227	0.0403
ENSG00000007202	KIAA0100		negative regulation of oxidative stress-induced neuron death (GO:1903204)	20	8	2.03	+	3.95	0.00293	0.0496
ENSG00000007944	MYLIP		positive regulation of viral genome replication (GO:0045070)	35	14	3.55	+	3.95	9.09e-05	0.00257
ENSG00000008282	SYPL1		negative regulation of mRNA splicing, via spliceosome (GO:0048025)	23	9	2.33	+	3.86	0.00184	0.0334
ENSG00000008294	SPAG9		regulation of protein exit from endoplasmic reticulum (GO:0070861)	26	10	2.63	+	3.8	0.00115	0.0228
ENSG00000008441	NFIX		production of miRNAs involved in gene silencing by miRNA (GO:0035196)	29	11	2.94	+	3.74	0.000726	0.0155
ENSG00000008952	SEC62		histone H3-K4 methylation (GO:0051568)	37	14	3.75	+	3.74	0.000146	0.00386
ENSG00000008988	RPS20		response to interferon-alpha (GO:0035455)	24	9	2.43	+	3.7	0.00232	0.0409
ENSG00000009307	CSDE1		positive regulation of protein insertion into mitochondrial membrane involved in apoptotic signaling pathway (GO:1900740)	27	10	2.73	+	3.66	0.00145	0.0278
ENSG00000009709	PAX7		cellular protein-containing complex localization (GO:0034629)	25	9	2.53	+	3.55	0.0029	0.0492
ENSG00000010244	ZNF207		positive regulation of peptidyl-lysine acetylation (GO:2000758)	34	12	3.44	+	3.48	0.000711	0.0152
ENSG00000010295	IFFO1		cellular response to glucose starvation (GO:0042149)	38	13	3.85	+	3.38	0.00055	0.0122
ENSG00000010404	IDS		regulation of protein export from nucleus (GO:0046825)	41	14	4.15	+	3.37	0.000346	0.00825
ENSG00000010818	HIVEP2		regulation of megakaryocyte differentiation (GO:0045652)	57	19	5.77	+	3.29	4.28e-05	0.00133
ENSG00000011007	TCEB3		negative regulation of BMP signaling pathway (GO:0030514)	63	21	6.38	+	3.29	1.73e-05	0.000595
ENSG00000011009	LYPLA2		regulation of histone acetylation (GO:0035065)	54	18	5.47	+	3.29	6.76e-05	0.002
ENSG00000011114	BTBD7		synaptic vesicle localization (GO:0097479)	45	14	4.56	+	3.07	0.000746	0.0157
ENSG00000011258	MBTD1		regulation of intrinsic apoptotic signaling pathway in response to DNA damage (GO:1902229)	39	12	3.95	+	3.04	0.00189	0.0341
ENSG00000011304	PTBP1		heart valve morphogenesis (GO:0003179)	52	16	5.27	+	3.04	0.000357	0.00845
ENSG00000011478	QPCTL		circadian regulation of gene expression (GO:0032922)	62	19	6.28	+	3.03	0.000109	0.00301
ENSG00000011566	MAP4K3		positive regulation of axon extension (GO:0045773)	46	14	4.66	+	3	0.000892	0.0182
ENSG00000012660	ELOVL5		positive regulation of protein import into nucleus (GO:0042307)	43	13	4.36	+	2.98	0.00142	0.0272
ENSG00000013375	PGM3		protein heterooligomerization (GO:0051291)	53	16	5.37	+	2.98	0.000425	0.00974
ENSG00000013441	CLK1		negative regulation of transforming growth factor beta receptor signaling pathway (GO:0030512)	74	22	7.5	+	2.94	4.71e-05	0.00144
ENSG00000014216	CAPN1		vasculogenesis (GO:0001570)	71	21	7.19	+	2.92	7.38e-05	0.00216
ENSG00000014824	SLC30A9		negative regulation of histone modification (GO:0031057)	44	13	4.46	+	2.92	0.00168	0.0314
ENSG00000015171	ZMYND11		positive regulation of macroautophagy (GO:0016239)	68	20	6.89	+	2.9	0.000116	0.00315
ENSG00000015475	BID		ventricular septum morphogenesis (GO:0060412)	41	12	4.15	+	2.89	0.00267	0.0457
ENSG00000015532	XYLT2		lung morphogenesis (GO:0060425)	45	13	4.56	+	2.85	0.00199	0.0359
ENSG00000016082	ISL1		outflow tract morphogenesis (GO:0003151)	73	21	7.39	+	2.84	0.000103	0.00287
ENSG00000018189	RUFY3		nuclear-transcribed mRNA catabolic process, deadenylation-dependent decay (GO:0000288)	60	17	6.08	+	2.8	0.000525	0.0117
ENSG00000018625	ATP1A2		coronary vasculature development (GO:0060976)	46	13	4.66	+	2.79	0.00234	0.0409
ENSG00000019186	CYP24A1		post-embryonic development (GO:0009791)	89	25	9.01	+	2.77	4.9e-05	0.0015
ENSG00000019549	SNAI2		transport of virus (GO:0046794)	57	16	5.77	+	2.77	0.000824	0.0172
ENSG00000020129	NCDN		peptidyl-threonine phosphorylation (GO:0018107)	72	20	7.29	+	2.74	0.000357	0.00845
ENSG00000020577	SAMD4A		regulation of microtubule polymerization (GO:0031113)	54	15	5.47	+	2.74	0.00129	0.0252
ENSG00000023287	RB1CC1		regulation of stem cell proliferation (GO:0072091)	65	18	6.58	+	2.73	0.000459	0.0104
ENSG00000023330	ALAS1		collagen fibril organization (GO:0030199)	47	13	4.76	+	2.73	0.00274	0.0468
ENSG00000023516	AKAP11		negative regulation of DNA binding (GO:0043392)	58	16	5.87	+	2.72	0.000963	0.0196
ENSG00000025039	RRAGD		lysosomal transport (GO:0007041)	102	28	10.33	+	2.71	1.97e-05	0.000667
ENSG00000025293	PHF20		establishment of protein localization to vacuole (GO:0072666)	51	14	5.17	+	2.71	0.00203	0.0366
ENSG00000025800	KPNA6		IRE1-mediated unfolded protein response (GO:0036498)	55	15	5.57	+	2.69	0.00151	0.0286
ENSG00000026297	RNASET2		cellular response to hydrogen peroxide (GO:0070301)	70	19	7.09	+	2.68	0.000582	0.0128
ENSG00000026508	CD44		signal transduction involved in mitotic G1 DNA damage checkpoint (GO:0072431)	59	16	5.98	+	2.68	0.00183	0.0336
ENSG00000027075	PRKCH		negative regulation of small GTPase mediated signal transduction (GO:0051058)	59	16	5.98	+	2.68	0.00183	0.0334
ENSG00000027847	B4GALT7		protein import into nucleus (GO:0006606)	100	27	10.13	+	2.67	3.37e-05	0.00107
ENSG00000028277	POU2F2		response to ischemia (GO:0002931)	52	14	5.27	+	2.66	0.00236	0.0413
ENSG00000028839	TBPL1		type I interferon signaling pathway (GO:0060337)	67	18	6.79	+	2.65	0.000891	0.0183
ENSG00000032219	ARID4A		cellular response to ionizing radiation (GO:0071479)	67	18	6.79	+	2.65	0.000891	0.0183
ENSG00000032389	TSSC1		spliceosomal complex assembly (GO:0000245)	56	15	5.67	+	2.64	0.0028	0.0478
ENSG00000032444	PNPLA6		transforming growth factor beta receptor signaling pathway (GO:0007179)	98	26	9.93	+	2.62	5.82e-05	0.00174
ENSG00000033050	ABCF2		positive regulation of histone modification (GO:0031058)	98	26	9.93	+	2.62	5.82e-05	0.00174
ENSG00000034510	TMSB10		negative regulation of myeloid cell differentiation (GO:0045638)	84	22	8.51	+	2.59	0.000257	0.00625
ENSG00000035141	FAM136A		regulation of phosphoprotein phosphatase activity (GO:0043666)	119	31	12.05	+	2.57	2.22e-05	0.000745
ENSG00000035403	VCL		peptidyl-serine phosphorylation (GO:0018105)	174	45	17.62	+	2.55	2.33e-07	1.16e-05
ENSG00000035928	RFC1		neuron projection extension (GO:1990138)	62	16	6.28	+	2.55	0.00227	0.0402
ENSG00000036549	ZZZ3		nucleus organization (GO:0006997)	132	34	13.37	+	2.54	8.69e-06	0.000315
ENSG00000038219	BOD1L1		protein sumoylation (GO:0016925)	66	17	6.69	+	2.54	0.00161	0.0303
ENSG00000038427	VCAN		roof of mouth development (GO:0060021)	90	23	9.12	+	2.52	0.000237	0.00583
ENSG00000039560	RAI14		positive regulation of Ras protein signal transduction (GO:0046579)	71	18	7.19	+	2.5	0.00128	0.025
ENSG00000040199	PHLPP2		embryonic placenta development (GO:0001892)	88	22	8.91	+	2.47	0.000408	0.00942
ENSG00000041982	TNC		positive regulation of organelle assembly (GO:1902117)	72	18	7.29	+	2.47	0.00142	0.0272
ENSG00000043355	ZIC2		regulation of histone methylation (GO:0031060)	84	21	8.51	+	2.47	0.000555	0.0123
ENSG00000044459	CNTLN		multicellular organism growth (GO:0035264)	88	22	8.91	+	2.47	0.000408	0.00941
ENSG00000044524	EPHA3		cardiac muscle cell differentiation (GO:0055007)	85	21	8.61	+	2.44	0.000624	0.0136
ENSG00000047056	WDR37		endothelial cell differentiation (GO:0045446)	81	20	8.2	+	2.44	0.000848	0.0175
ENSG00000047188	YTHDC2		vascular endothelial growth factor receptor signaling pathway (GO:0048010)	69	17	6.99	+	2.43	0.00218	0.0389
ENSG00000047365	ARAP2		modification by host of symbiont morphology or physiology (GO:0051851)	74	18	7.5	+	2.4	0.00177	0.0327
ENSG00000047410	TPR		positive regulation of neuron death (GO:1901216)	99	24	10.03	+	2.39	0.000407	0.00942
ENSG00000047634	SCML1		neuron migration (GO:0001764)	124	30	12.56	+	2.39	6.77e-05	0.002
ENSG00000048052	HDAC9		regulation of gene silencing by miRNA (GO:0060964)	87	21	8.81	+	2.38	0.00111	0.022
ENSG00000048405	ZNF800		regulation of osteoblast differentiation (GO:0045667)	112	27	11.34	+	2.38	0.00017	0.00445
ENSG00000048540	LMO3		regulation of translational initiation (GO:0006446)	79	19	8	+	2.37	0.00222	0.0394
ENSG00000048649	RSF1		positive regulation of myeloid cell differentiation (GO:0045639)	96	23	9.72	+	2.37	0.00061	0.0133
ENSG00000048740	CELF2		positive regulation of animal organ morphogenesis (GO:0110110)	88	21	8.91	+	2.36	0.00118	0.0233
ENSG00000049323	LTBP1		positive regulation of ossification (GO:0045778)	84	20	8.51	+	2.35	0.00165	0.0309
ENSG00000049540	ELN		regulation of epithelial cell apoptotic process (GO:1904035)	80	19	8.1	+	2.34	0.00233	0.0409
ENSG00000049759	NEDD4L		stem cell development (GO:0048864)	81	19	8.2	+	2.32	0.00247	0.0427
ENSG00000050405	LIMA1		cellular response to leukemia inhibitory factor (GO:1990830)	99	23	10.03	+	2.29	0.000789	0.0166
ENSG00000050438	SLC4A8		negative regulation of response to DNA damage stimulus (GO:2001021)	82	19	8.31	+	2.29	0.00263	0.0453
ENSG00000051382	PIK3CB		erythrocyte differentiation (GO:0030218)	82	19	8.31	+	2.29	0.00263	0.0452
ENSG00000051825	MPHOSPH9		negative regulation of protein serine/threonine kinase activity (GO:0071901)	134	31	13.57	+	2.28	0.000114	0.00313
ENSG00000052723	SIKE1		centrosome cycle (GO:0007098)	83	19	8.41	+	2.26	0.00283	0.0481
ENSG00000053371	AKR7A2		positive regulation of cell cycle arrest (GO:0071158)	83	19	8.41	+	2.26	0.00283	0.0481
ENSG00000053770	AP5M1		regulation of steroid biosynthetic process (GO:0050810)	88	20	8.91	+	2.24	0.00222	0.0394
ENSG00000054654	SYNE2		histone acetylation (GO:0016573)	110	25	11.14	+	2.24	0.000775	0.0163
ENSG00000054690	PLEKHH1		regulation of proteasomal ubiquitin-dependent protein catabolic process (GO:0032434)	128	29	12.97	+	2.24	0.000251	0.00614
ENSG00000054967	RELT		regulation of carbohydrate catabolic process (GO:0043470)	89	20	9.01	+	2.22	0.00241	0.042
ENSG00000055070	SZRD1		positive regulation of protein binding (GO:0032092)	90	20	9.12	+	2.19	0.00263	0.0452
ENSG00000055130	CUL1		BMP signaling pathway (GO:0030509)	90	20	9.12	+	2.19	0.00263	0.0452
ENSG00000055609	KMT2C		osteoblast differentiation (GO:0001649)	126	28	12.76	+	2.19	0.000405	0.00939
ENSG00000055917	PUM2		cerebral cortex development (GO:0021987)	122	27	12.36	+	2.18	0.000549	0.0122
ENSG00000055950	MRPL43		positive regulation of cellular protein catabolic process (GO:1903364)	145	32	14.69	+	2.18	0.000199	0.00506
ENSG00000056097	ZFR		positive regulation of transmembrane receptor protein serine/threonine kinase signaling pathway (GO:0090100)	109	24	11.04	+	2.17	0.00129	0.0251
ENSG00000056586	RC3H2		positive regulation of ubiquitin-dependent protein catabolic process (GO:2000060)	100	22	10.13	+	2.17	0.0023	0.0406
ENSG00000057252	SOAT1		intrinsic apoptotic signaling pathway (GO:0097193)	150	33	15.19	+	2.17	0.000158	0.00415
ENSG00000057757	PITHD1		cellular response to insulin stimulus (GO:0032869)	169	37	17.12	+	2.16	7.93e-05	0.00229
ENSG00000058262	SEC61A1		cytokinesis (GO:0000910)	110	24	11.14	+	2.15	0.00138	0.0267
ENSG00000058272	PPP1R12A		positive regulation of endothelial cell migration (GO:0010595)	101	22	10.23	+	2.15	0.00244	0.0422
ENSG00000058335	RASGRF1		positive regulation of protein kinase B signaling (GO:0051897)	170	37	17.22	+	2.15	8.43e-05	0.00241
ENSG00000059145	UNKL		mitotic prometaphase (GO:0000236)	170	37	17.22	+	2.15	8.43e-05	0.0024
ENSG00000059691	GATB		protein stabilization (GO:0050821)	189	41	19.14	+	2.14	4.37e-05	0.00135
ENSG00000059804	SLC2A3		regulation of DNA biosynthetic process (GO:2000278)	111	24	11.24	+	2.13	0.00149	0.0283
ENSG00000060069	CTDP1		G2/M transition of mitotic cell cycle (GO:0000086)	139	30	14.08	+	2.13	0.000424	0.00974
ENSG00000060237	WNK1		branching morphogenesis of an epithelial tube (GO:0048754)	130	28	13.17	+	2.13	0.000739	0.0157
ENSG00000060718	COL11A1		regulation of epithelial cell differentiation (GO:0030856)	144	31	14.59	+	2.13	0.000337	0.00805
ENSG00000060749	QSER1		interaction with host (GO:0051701)	154	33	15.6	+	2.12	0.000293	0.00703
ENSG00000061676	NCKAP1		post-Golgi vesicle-mediated transport (GO:0006892)	131	28	13.27	+	2.11	0.000784	0.0165
ENSG00000061794	MRPS35		learning (GO:0007612)	150	32	15.19	+	2.11	0.000401	0.00932
ENSG00000062485	CS		mRNA transport (GO:0051028)	160	34	16.21	+	2.1	0.00024	0.00588
ENSG00000062725	APPBP2		regulation of purine nucleotide metabolic process (GO:1900542)	118	25	11.95	+	2.09	0.0019	0.0344
ENSG00000063244	U2AF2		regulation of fat cell differentiation (GO:0045598)	123	26	12.46	+	2.09	0.00146	0.0278
ENSG00000063587	ZNF275		negative regulation of neuron apoptotic process (GO:0043524)	152	32	15.4	+	2.08	0.000442	0.0101
ENSG00000064012	CASP8		myeloid leukocyte differentiation (GO:0002573)	124	26	12.56	+	2.07	0.00154	0.0292
ENSG00000064313	TAF2		response to calcium ion (GO:0051592)	153	32	15.5	+	2.06	0.000468	0.0106
ENSG00000064393	HIPK2		protein dephosphorylation (GO:0006470)	212	44	21.47	+	2.05	4.66e-05	0.00143
ENSG00000064607	SUGP2		response to alkaloid (GO:0043279)	116	24	11.75	+	2.04	0.00287	0.0487
ENSG00000064666	CNN2		ribonucleoprotein complex export from nucleus (GO:0071426)	126	26	12.76	+	2.04	0.00175	0.0325
ENSG00000064933	PMS1		regulation of smooth muscle cell proliferation (GO:0048660)	136	28	13.78	+	2.03	0.00152	0.0288
ENSG00000065000	AP3D1		negative regulation of transcription by RNA polymerase II (GO:0000122)	885	182	89.64	+	2.03	1.06e-16	1.75e-14
ENSG00000065150	IPO5		Ras protein signal transduction (GO:0007265)	248	51	25.12	+	2.03	1.76e-05	0.000604
ENSG00000065427	KARS		regulation of ATP metabolic process (GO:1903578)	122	25	12.36	+	2.02	0.00237	0.0414
ENSG00000065526	SPEN		regulation of myeloid leukocyte differentiation (GO:0002761)	122	25	12.36	+	2.02	0.00237	0.0413
ENSG00000065559	MAP2K4		regulation of muscle tissue development (GO:1901861)	137	28	13.88	+	2.02	0.00158	0.0298
ENSG00000065609	SNAP91		regulation of extrinsic apoptotic signaling pathway (GO:2001236)	159	32	16.11	+	1.99	0.000913	0.0186
ENSG00000065613	SLK		establishment of vesicle localization (GO:0051650)	185	37	18.74	+	1.97	0.00039	0.00911
ENSG00000065802	ASB1		connective tissue development (GO:0061448)	225	45	22.79	+	1.97	0.000111	0.00305
ENSG00000065809	FAM107B		development of primary male sexual characteristics (GO:0046546)	136	27	13.78	+	1.96	0.00249	0.0429
ENSG00000065923	SLC9A7		mesenchyme development (GO:0060485)	217	43	21.98	+	1.96	0.00014	0.00372
ENSG00000066279	ASPM		regulation of protein ubiquitination (GO:0031396)	207	41	20.97	+	1.96	0.000224	0.00559
ENSG00000066629	EML1		epithelial cell development (GO:0002064)	197	39	19.95	+	1.95	0.000374	0.00877
ENSG00000066654	THUMPD1		spindle organization (GO:0007051)	142	28	14.38	+	1.95	0.00296	0.0499
ENSG00000066735	KIF26A		viral life cycle (GO:0019058)	199	39	20.16	+	1.93	0.000402	0.00932
ENSG00000066777	ARFGEF1		positive regulation of angiogenesis (GO:0045766)	170	33	17.22	+	1.92	0.00132	0.0256
ENSG00000066933	MYO9A		positive regulation of peptidase activity (GO:0010952)	196	38	19.85	+	1.91	0.000559	0.0123
ENSG00000067048	DDX3Y		activation of protein kinase activity (GO:0032147)	332	64	33.63	+	1.9	9.18e-06	0.000332
ENSG00000067082	KLF6		positive regulation of cellular amide metabolic process (GO:0034250)	161	31	16.31	+	1.9	0.00229	0.0406
ENSG00000067141	NEO1		transcription by RNA polymerase II (GO:0006366)	494	95	50.04	+	1.9	6.5e-08	3.46e-06
ENSG00000067225	PKM		intracellular receptor signaling pathway (GO:0030522)	205	39	20.76	+	1.88	0.000723	0.0154
ENSG00000067248	DHX29		protein polyubiquitination (GO:0000209)	305	58	30.89	+	1.88	3.18e-05	0.00103
ENSG00000067646	ZFY		cytoskeleton-dependent intracellular transport (GO:0030705)	181	34	18.33	+	1.85	0.00183	0.0336
ENSG00000067798	NAV3		regulation of endocytosis (GO:0030100)	209	39	21.17	+	1.84	0.000844	0.0175
ENSG00000068305	MEF2A		endomembrane system organization (GO:0010256)	429	80	43.45	+	1.84	1.85e-06	7.62e-05
ENSG00000068615	REEP1		cellular response to steroid hormone stimulus (GO:0071383)	188	35	19.04	+	1.84	0.00157	0.0296
ENSG00000068697	LAPTM4A		vesicle organization (GO:0016050)	307	57	31.1	+	1.83	7.19e-05	0.00211
ENSG00000068745	IP6K2		positive regulation of protein complex assembly (GO:0031334)	254	47	25.73	+	1.83	0.000384	0.009
ENSG00000068796	KIF2A		kidney development (GO:0001822)	271	50	27.45	+	1.82	0.000201	0.00509
ENSG00000068912	ERLEC1		DNA-templated transcription, initiation (GO:0006352)	228	42	23.09	+	1.82	0.000657	0.0142
ENSG00000069020	MAST4		gland development (GO:0048732)	419	77	42.44	+	1.81	6.19e-06	0.000228
ENSG00000069248	NUP133		proteasome-mediated ubiquitin-dependent protein catabolic process (GO:0043161)	324	59	32.82	+	1.8	7.8e-05	0.00226
ENSG00000069275	NUCKS1		axon guidance (GO:0007411)	264	48	26.74	+	1.8	0.000491	0.011
ENSG00000069399	BCL3		cellular response to inorganic substance (GO:0071241)	223	40	22.59	+	1.77	0.00168	0.0314
ENSG00000069667	RORA		regulation of synapse organization (GO:0050807)	226	40	22.89	+	1.75	0.00184	0.0335
ENSG00000069702	TGFBR3		positive regulation of protein serine/threonine kinase activity (GO:0071902)	341	60	34.54	+	1.74	0.000162	0.00425
ENSG00000069849	ATP1B3		aging (GO:0007568)	282	49	28.56	+	1.72	0.00102	0.0206
ENSG00000069869	NEDD4		angiogenesis (GO:0001525)	320	55	32.41	+	1.7	0.000563	0.0124
ENSG00000070756	PABPC1		post-translational protein modification (GO:0043687)	361	62	36.57	+	1.7	0.000238	0.00585
ENSG00000070961	ATP2B1		protein-DNA complex subunit organization (GO:0071824)	251	43	25.42	+	1.69	0.0022	0.0392
ENSG00000071054	MAP4K4		cell fate commitment (GO:0045165)	251	43	25.42	+	1.69	0.0022	0.0392
ENSG00000071073	MGAT4A		regulation of MAP kinase activity (GO:0043405)	340	58	34.44	+	1.68	0.000432	0.00987
ENSG00000071082	RPL31		negative regulation of catabolic process (GO:0009895)	316	53	32.01	+	1.66	0.00104	0.0208
ENSG00000071127	WDR1		embryonic organ morphogenesis (GO:0048562)	303	50	30.69	+	1.63	0.00208	0.0375
ENSG00000071537	SEL1L		Wnt signaling pathway (GO:0016055)	352	58	35.65	+	1.63	0.000983	0.0199
ENSG00000071794	HLTF		signal transduction by protein phosphorylation (GO:0023014)	391	64	39.6	+	1.62	0.000724	0.0154
ENSG00000072274	TFRC		protein localization to membrane (GO:0072657)	516	84	52.27	+	1.61	0.000102	0.00287
ENSG00000072364	AFF4		protein targeting (GO:0006605)	371	60	37.58	+	1.6	0.0013	0.0252
ENSG00000072401	UBE2D1		regulation of actin cytoskeleton organization (GO:0032956)	359	58	36.36	+	1.6	0.00148	0.0281
ENSG00000072415	MPP5		wound healing (GO:0042060)	485	77	49.13	+	1.57	0.000373	0.00877
ENSG00000072422	RHOBTB1		regulation of DNA-binding transcription factor activity (GO:0051090)	434	68	43.96	+	1.55	0.00129	0.0251
ENSG00000072501	SMC1A		negative regulation of cell population proliferation (GO:0008285)	690	107	69.89	+	1.53	6.22e-05	0.00185
ENSG00000072571	HMMR		actin cytoskeleton organization (GO:0030036)	497	77	50.34	+	1.53	0.000737	0.0157
ENSG00000072682	P4HA2		regulation of cell adhesion (GO:0030155)	701	107	71	+	1.51	0.000115	0.00315
ENSG00000072803	FBXW11		skeletal system development (GO:0001501)	502	76	50.85	+	1.49	0.00164	0.0308
ENSG00000073417	PDE8A		sensory organ development (GO:0007423)	555	83	56.22	+	1.48	0.00134	0.0258
ENSG00000073614	KDM5A		positive regulation of MAPK cascade (GO:0043410)	543	81	55	+	1.47	0.00152	0.0288
ENSG00000074047	GLI2		organelle assembly (GO:0070925)	723	102	73.23	+	1.39	0.0021	0.0378
ENSG00000074842	C19orf10		chemical homeostasis (GO:0048878)	1128	157	114.26	+	1.37	0.000228	0.00566
ENSG00000075151	EIF4G3		cell activation (GO:0001775)	1062	145	107.57	+	1.35	0.000859	0.0177
ENSG00000075413	MARK3		secretion by cell (GO:0032940)	998	134	101.09	+	1.33	0.00219	0.0392
ENSG00000075420	FNDC3B		G protein-coupled receptor signaling pathway (GO:0007186)	1320	63	133.7	-	0.47	2.6e-11	2.37e-09
ENSG00000075461	CACNG4		defense response to bacterium (GO:0042742)	336	13	34.03	-	0.38	0.000113	0.00312
ENSG00000075539	FRYL		keratinization (GO:0031424)	226	5	22.89	-	0.22	2.8e-05	0.000917
ENSG00000075618	FSCN1		complement activation, classical pathway (GO:0006958)	161	3	16.31	-	0.18	0.000202	0.00512
ENSG00000075711	DLG1		phagocytosis, recognition (GO:0006910)	106	1	10.74	-	0.09	0.000636	0.0138
ENSG00000076003	MCM6		detection of chemical stimulus involved in sensory perception of smell (GO:0050911)	439	0	44.47	-	< 0.01	5.24e-19	1.18e-16
ENSG00000076108	BAZ2A
ENSG00000076356	PLXNA2
ENSG00000076706	MCAM
ENSG00000077063	CTTNBP2
ENSG00000077147	TM9SF3
ENSG00000078018	MAP2
ENSG00000078114	NEBL
ENSG00000078140	UBE2K
ENSG00000078369	GNB1
ENSG00000078618	NRD1
ENSG00000078668	VDAC3
ENSG00000078674	PCM1
ENSG00000078687	TNRC6C
ENSG00000078747	ITCH
ENSG00000079277	MKNK1
ENSG00000079387	SENP1
ENSG00000079805	DNM2
ENSG00000080298	RFX3
ENSG00000080503	SMARCA2
ENSG00000080573	COL5A3
ENSG00000080603	SRCAP
ENSG00000080824	HSP90AA1
ENSG00000081014	AP4E1
ENSG00000081041	CXCL2
ENSG00000081189	MEF2C
ENSG00000081307	UBA5
ENSG00000082213	C5orf22
ENSG00000082258	CCNT2
ENSG00000082641	NFE2L1
ENSG00000082701	GSK3B
ENSG00000082781	ITGB5
ENSG00000082805	ERC1
ENSG00000082898	XPO1
ENSG00000083312	TNPO1
ENSG00000083642	PDS5B
ENSG00000083857	FAT1
ENSG00000083937	CHMP2B
ENSG00000084090	STARD7
ENSG00000084093	REST
ENSG00000084112	SSH1
ENSG00000084234	APLP2
ENSG00000084623	EIF3I
ENSG00000084652	TXLNA
ENSG00000084676	NCOA1
ENSG00000084710	EFR3B
ENSG00000084733	RAB10
ENSG00000085185	BCORL1
ENSG00000085231	TAF9
ENSG00000085415	SEH1L
ENSG00000085511	MAP3K4
ENSG00000085831	TTC39A
ENSG00000085832	EPS15
ENSG00000086102	NFX1
ENSG00000086289	EPDR1
ENSG00000086300	SNX10
ENSG00000086504	MRPL28
ENSG00000086712	TXLNG
ENSG00000086827	ZW10
ENSG00000086848	ALG9
ENSG00000087095	NLK
ENSG00000087116	ADAMTS2
ENSG00000087266	SH3BP2
ENSG00000087274	ADD1
ENSG00000087365	SF3B2
ENSG00000087448	KLHL42
ENSG00000087460	GNAS
ENSG00000088205	DDX18
ENSG00000088247	KHSRP
ENSG00000088298	EDEM2
ENSG00000089053	ANAPC5
ENSG00000089159	PXN
ENSG00000089775	ZBTB25
ENSG00000089818	NECAP1
ENSG00000089876	DHX32
ENSG00000090061	CCNK
ENSG00000090238	YPEL3
ENSG00000090372	STRN4
ENSG00000090612	ZNF268
ENSG00000090905	TNRC6A
ENSG00000091039	OSBPL8
ENSG00000091129	NRCAM
ENSG00000091527	CDV3
ENSG00000092148	HECTD1
ENSG00000092421	SEMA6A
ENSG00000092621	PHGDH
ENSG00000093144	ECHDC1
ENSG00000093167	LRRFIP2
ENSG00000094916	CBX5
ENSG00000094975	SUCO
ENSG00000095574	IKZF5
ENSG00000095739	BAMBI
ENSG00000095951	HIVEP1
ENSG00000096070	BRPF3
ENSG00000096384	HSP90AB1
ENSG00000096717	SIRT1
ENSG00000097007	ABL1
ENSG00000099246	RAB18
ENSG00000099875	MKNK2
ENSG00000099899	TRMT2A
ENSG00000099991	CABIN1
ENSG00000100030	MAPK1
ENSG00000100105	PATZ1
ENSG00000100201	DDX17
ENSG00000100211	CBY1
ENSG00000100219	XBP1
ENSG00000100221	JOSD1
ENSG00000100227	POLDIP3
ENSG00000100258	LMF2
ENSG00000100281	HMGXB4
ENSG00000100330	MTMR3
ENSG00000100345	MYH9
ENSG00000100348	TXN2
ENSG00000100354	TNRC6B
ENSG00000100401	RANGAP1
ENSG00000100461	RBM23
ENSG00000100503	NIN
ENSG00000100504	PYGL
ENSG00000100522	GNPNAT1
ENSG00000100578	KIAA0586
ENSG00000100596	SPTLC2
ENSG00000100612	DHRS7
ENSG00000100614	PPM1A
ENSG00000100625	SIX4
ENSG00000100629	CEP128
ENSG00000100644	HIF1A
ENSG00000100647	KIAA0247
ENSG00000100650	SRSF5
ENSG00000100664	EIF5
ENSG00000100697	DICER1
ENSG00000100784	RPS6KA5
ENSG00000100815	TRIP11
ENSG00000100823	APEX1
ENSG00000100842	EFS
ENSG00000100852	ARHGAP5
ENSG00000100906	NFKBIA
ENSG00000100982	PCIF1
ENSG00000101040	ZMYND8
ENSG00000101109	STK4
ENSG00000101126	ADNP
ENSG00000101187	SLCO4A1
ENSG00000101224	CDC25B
ENSG00000101307	SIRPB1
ENSG00000101310	SEC23B
ENSG00000101343	CRNKL1
ENSG00000101346	POFUT1
ENSG00000101350	KIF3B
ENSG00000101384	JAG1
ENSG00000101412	E2F1
ENSG00000101577	LPIN2
ENSG00000101639	CEP192
ENSG00000101654	RNMT
ENSG00000101665	SMAD7
ENSG00000101745	ANKRD12
ENSG00000101935	AMMECR1
ENSG00000101966	XIAP
ENSG00000102038	SMARCA1
ENSG00000102054	RBBP7
ENSG00000102158	MAGT1
ENSG00000102181	CD99L2
ENSG00000102401	ARMCX3
ENSG00000102468	HTR2A
ENSG00000102471	NDFIP2
ENSG00000102531	FNDC3A
ENSG00000102804	TSC22D1
ENSG00000102882	MAPK3
ENSG00000102908	NFAT5
ENSG00000102910	LONP2
ENSG00000102921	N4BP1
ENSG00000102974	CTCF
ENSG00000103066	PLA2G15
ENSG00000103111	MON1B
ENSG00000103160	HSDL1
ENSG00000103257	SLC7A5
ENSG00000103326	CAPN15
ENSG00000103353	UBFD1
ENSG00000103404	USP31
ENSG00000103549	RNF40
ENSG00000103888	CEMIP
ENSG00000103994	ZNF106
ENSG00000104093	DMXL2
ENSG00000104164	BLOC1S6
ENSG00000104219	ZDHHC2
ENSG00000104290	FZD3
ENSG00000104313	EYA1
ENSG00000104331	IMPAD1
ENSG00000104343	UBE2W
ENSG00000104447	TRPS1
ENSG00000104490	NCALD
ENSG00000104517	UBR5
ENSG00000104529	EEF1D
ENSG00000104671	DCTN6
ENSG00000104765	BNIP3L
ENSG00000104824	HNRNPL
ENSG00000104885	DOT1L
ENSG00000104886	PLEKHJ1
ENSG00000105063	PPP6R1
ENSG00000105085	MED26
ENSG00000105220	GPI
ENSG00000105281	SLC1A5
ENSG00000105341	ATP5SL
ENSG00000105397	TYK2
ENSG00000105568	PPP2R1A
ENSG00000105701	FKBP8
ENSG00000105793	GTPBP10
ENSG00000105810	CDK6
ENSG00000105821	DNAJC2
ENSG00000105849	TWISTNB
ENSG00000105854	PON2
ENSG00000105880	DLX5
ENSG00000105926	MPP6
ENSG00000105939	ZC3HAV1
ENSG00000105974	CAV1
ENSG00000105976	MET
ENSG00000105993	DNAJB6
ENSG00000106004	HOXA5
ENSG00000106031	HOXA13
ENSG00000106086	PLEKHA8
ENSG00000106105	GARS
ENSG00000106263	EIF3B
ENSG00000106346	USP42
ENSG00000106355	LSM5
ENSG00000106392	C1GALT1
ENSG00000106462	EZH2
ENSG00000106609	TMEM248
ENSG00000106615	RHEB
ENSG00000106635	BCL7B
ENSG00000106683	LIMK1
ENSG00000106772	PRUNE2
ENSG00000106780	MEGF9
ENSG00000106799	TGFBR1
ENSG00000106829	TLE4
ENSG00000107036	RIC1
ENSG00000107164	FUBP3
ENSG00000107290	SETX
ENSG00000107362	ABHD17B
ENSG00000107372	ZFAND5
ENSG00000107485	GATA3
ENSG00000107554	DNMBP
ENSG00000107562	CXCL12
ENSG00000107643	MAPK8
ENSG00000107679	PLEKHA1
ENSG00000107738	C10orf54
ENSG00000107789	MINPP1
ENSG00000107796	ACTA2
ENSG00000107816	LZTS2
ENSG00000107854	TNKS2
ENSG00000107864	CPEB3
ENSG00000107929	LARP4B
ENSG00000107938	EDRF1
ENSG00000107957	SH3PXD2A
ENSG00000107984	DKK1
ENSG00000108001	EBF3
ENSG00000108061	SHOC2
ENSG00000108176	DNAJC12
ENSG00000108179	PPIF
ENSG00000108256	NUFIP2
ENSG00000108298	RPL19
ENSG00000108389	MTMR4
ENSG00000108395	TRIM37
ENSG00000108424	KPNB1
ENSG00000108468	CBX1
ENSG00000108510	MED13
ENSG00000108582	CPD
ENSG00000108587	GOSR1
ENSG00000108848	LUC7L3
ENSG00000108883	EFTUD2
ENSG00000108946	PRKAR1A
ENSG00000108953	YWHAE
ENSG00000108960	MMD
ENSG00000109046	WSB1
ENSG00000109111	SUPT6H
ENSG00000109118	PHF12
ENSG00000109171	SLAIN2
ENSG00000109184	DCUN1D4
ENSG00000109189	USP46
ENSG00000109332	UBE2D3
ENSG00000109339	MAPK10
ENSG00000109381	ELF2
ENSG00000109436	TBC1D9
ENSG00000109445	ZNF330
ENSG00000109458	GAB1
ENSG00000109501	WFS1
ENSG00000109586	GALNT7
ENSG00000109606	DHX15
ENSG00000109654	TRIM2
ENSG00000109670	FBXW7
ENSG00000109738	GLRB
ENSG00000109756	RAPGEF2
ENSG00000109787	KLF3
ENSG00000109819	PPARGC1A
ENSG00000109917	ZPR1
ENSG00000109929	SC5D
ENSG00000110025	SNX15
ENSG00000110047	EHD1
ENSG00000110066	SUV420H1
ENSG00000110075	PPP6R3
ENSG00000110092	CCND1
ENSG00000110107	PRPF19
ENSG00000110315	RNF141
ENSG00000110321	EIF4G2
ENSG00000110344	UBE4A
ENSG00000110367	DDX6
ENSG00000110422	HIPK3
ENSG00000110429	FBXO3
ENSG00000110435	PDHX
ENSG00000110436	SLC1A2
ENSG00000110675	ELMOD1
ENSG00000110696	C11orf58
ENSG00000110756	HPS5
ENSG00000111110	PPM1H
ENSG00000111144	LTA4H
ENSG00000111252	SH2B3
ENSG00000111266	DUSP16
ENSG00000111319	SCNN1A
ENSG00000111481	COPZ1
ENSG00000111540	RAB5B
ENSG00000111596	CNOT2
ENSG00000111639	MRPL51
ENSG00000111640	GAPDH
ENSG00000111642	CHD4
ENSG00000111670	GNPTAB
ENSG00000111711	GOLT1B
ENSG00000111716	LDHB
ENSG00000111786	SRSF9
ENSG00000111799	COL12A1
ENSG00000111850	SMIM8
ENSG00000111880	RNGTT
ENSG00000111912	NCOA7
ENSG00000112062	MAPK14
ENSG00000112078	KCTD20
ENSG00000112159	MDN1
ENSG00000112200	ZNF451
ENSG00000112208	BAG2
ENSG00000112234	FBXL4
ENSG00000112249	ASCC3
ENSG00000112294	ALDH5A1
ENSG00000112319	EYA4
ENSG00000112531	QKI
ENSG00000112592	TBP
ENSG00000112697	TMEM30A
ENSG00000112715	VEGFA
ENSG00000112763	BTN2A1
ENSG00000112796	ENPP5
ENSG00000112893	MAN2A1
ENSG00000112972	HMGCS1
ENSG00000112983	BRD8
ENSG00000113070	HBEGF
ENSG00000113140	SPARC
ENSG00000113161	HMGCR
ENSG00000113194	FAF2
ENSG00000113231	PDE8B
ENSG00000113300	CNOT6
ENSG00000113328	CCNG1
ENSG00000113360	DROSHA
ENSG00000113368	LMNB1
ENSG00000113387	SUB1
ENSG00000113441	LNPEP
ENSG00000113448	PDE4D
ENSG00000113494	PRLR
ENSG00000113504	SLC12A7
ENSG00000113569	NUP155
ENSG00000113578	FGF1
ENSG00000113580	NR3C1
ENSG00000113594	LIFR
ENSG00000113595	TRIM23
ENSG00000113615	SEC24A
ENSG00000113645	WWC1
ENSG00000113658	SMAD5
ENSG00000113712	CSNK1A1
ENSG00000113721	PDGFRB
ENSG00000113739	STC2
ENSG00000113742	CPEB4
ENSG00000113761	ZNF346
ENSG00000113916	BCL6
ENSG00000114019	AMOTL2
ENSG00000114026	OGG1
ENSG00000114098	ARMC8
ENSG00000114302	PRKAR2A
ENSG00000114331	ACAP2
ENSG00000114346	ECT2
ENSG00000114416	FXR1
ENSG00000114423	CBLB
ENSG00000114439	BBX
ENSG00000114529	C3orf52
ENSG00000114554	PLXNA1
ENSG00000114573	ATP6V1A
ENSG00000114737	CISH
ENSG00000114739	ACVR2B
ENSG00000114744	COMMD2
ENSG00000114853	ZBTB47
ENSG00000114904	NEK4
ENSG00000114933	INO80D
ENSG00000114978	MOB1A
ENSG00000115084	SLC35F5
ENSG00000115137	DNAJC27
ENSG00000115159	GPD2
ENSG00000115170	ACVR1
ENSG00000115183	TANC1
ENSG00000115211	EIF2B4
ENSG00000115216	NRBP1
ENSG00000115233	PSMD14
ENSG00000115239	GPR75-ASB3
ENSG00000115241	PPM1G
ENSG00000115252	PDE1A
ENSG00000115271	GCA
ENSG00000115295	CLIP4
ENSG00000115306	SPTBN1
ENSG00000115310	RTN4
ENSG00000115339	GALNT3
ENSG00000115355	CCDC88A
ENSG00000115414	FN1
ENSG00000115419	GLS
ENSG00000115421	PAPOLG
ENSG00000115457	IGFBP2
ENSG00000115461	IGFBP5
ENSG00000115464	USP34
ENSG00000115524	SF3B1
ENSG00000115548	KDM3A
ENSG00000115738	ID2
ENSG00000115760	BIRC6
ENSG00000115761	NOL10
ENSG00000115808	STRN
ENSG00000115825	PRKD3
ENSG00000115919	KYNU
ENSG00000115963	RND3
ENSG00000115966	ATF2
ENSG00000116001	TIA1
ENSG00000116005	PCYOX1
ENSG00000116016	EPAS1
ENSG00000116017	ARID3A
ENSG00000116044	NFE2L2
ENSG00000116095	PLEKHA3
ENSG00000116161	CACYBP
ENSG00000116209	TMEM59
ENSG00000116273	PHF13
ENSG00000116406	EDEM3
ENSG00000116521	SCAMP3
ENSG00000116539	ASH1L
ENSG00000116604	MEF2D
ENSG00000116675	DNAJC6
ENSG00000116685	KIAA2013
ENSG00000116688	MFN2
ENSG00000116701	NCF2
ENSG00000116731	PRDM2
ENSG00000116747	TROVE2
ENSG00000116874	WARS2
ENSG00000116985	BMP8B
ENSG00000117000	RLF
ENSG00000117133	RPF1
ENSG00000117139	KDM5B
ENSG00000117143	UAP1
ENSG00000117222	RBBP5
ENSG00000117266	CDK18
ENSG00000117298	ECE1
ENSG00000117318	ID3
ENSG00000117335	CD46
ENSG00000117410	ATP6V0B
ENSG00000117419	ERI3
ENSG00000117461	PIK3R3
ENSG00000117500	TMED5
ENSG00000117519	CNN3
ENSG00000117525	F3
ENSG00000117569	PTBP2
ENSG00000117600	LPPR4
ENSG00000117632	STMN1
ENSG00000117724	CENPF
ENSG00000117748	RPA2
ENSG00000117899	MESDC2
ENSG00000117906	RCN2
ENSG00000118257	NRP2
ENSG00000118260	CREB1
ENSG00000118432	CNR1
ENSG00000118454	ANKRD13C
ENSG00000118482	PHF3
ENSG00000118495	PLAGL1
ENSG00000118496	FBXO30
ENSG00000118503	TNFAIP3
ENSG00000118515	SGK1
ENSG00000118564	FBXL5
ENSG00000118620	ZNF430
ENSG00000118689	FOXO3
ENSG00000118705	RPN2
ENSG00000118946	PCDH17
ENSG00000119042	SATB2
ENSG00000119048	UBE2B
ENSG00000119125	GDA
ENSG00000119314	PTBP3
ENSG00000119383	PPP2R4
ENSG00000119396	RAB14
ENSG00000119401	TRIM32
ENSG00000119408	NEK6
ENSG00000119414	PPP6C
ENSG00000119446	RBM18
ENSG00000119541	VPS4B
ENSG00000119547	ONECUT2
ENSG00000119669	IRF2BPL
ENSG00000119682	AREL1
ENSG00000119684	MLH3
ENSG00000119778	ATAD2B
ENSG00000119801	YPEL5
ENSG00000119812	FAM98A
ENSG00000119844	AFTPH
ENSG00000119900	OGFRL1
ENSG00000119917	IFIT3
ENSG00000119922	IFIT2
ENSG00000119927	GPAM
ENSG00000120063	GNA13
ENSG00000120068	HOXB8
ENSG00000120137	PANK3
ENSG00000120162	MOB3B
ENSG00000120278	PLEKHG1
ENSG00000120333	MRPS14
ENSG00000120451	SNX19
ENSG00000120519	SLC10A7
ENSG00000120539	MASTL
ENSG00000120690	ELF1
ENSG00000120693	SMAD9
ENSG00000120694	HSPH1
ENSG00000120727	PAIP2
ENSG00000120733	KDM3B
ENSG00000120738	EGR1
ENSG00000120742	SERP1
ENSG00000120800	UTP20
ENSG00000120832	MTERF2
ENSG00000120837	NFYB
ENSG00000120885	CLU
ENSG00000120948	TARDBP
ENSG00000121671	CRY2
ENSG00000121691	CAT
ENSG00000121716	PILRB
ENSG00000121741	ZMYM2
ENSG00000121775	TMEM39B
ENSG00000121864	ZNF639
ENSG00000121871	SLITRK3
ENSG00000122122	SASH3
ENSG00000122126	OCRL
ENSG00000122203	KIAA1191
ENSG00000122359	ANXA11
ENSG00000122545	39326
ENSG00000122566	HNRNPA2B1
ENSG00000122591	FAM126A
ENSG00000122696	SLC25A51
ENSG00000122729	ACO1
ENSG00000122778	KIAA1549
ENSG00000122779	TRIM24
ENSG00000122786	CALD1
ENSG00000122870	BICC1
ENSG00000122912	SLC25A16
ENSG00000122952	ZWINT
ENSG00000122958	VPS26A
ENSG00000123064	DDX54
ENSG00000123066	MED13L
ENSG00000123094	RASSF8
ENSG00000123119	NECAB1
ENSG00000123159	GIPC1
ENSG00000123191	ATP7B
ENSG00000123213	NLN
ENSG00000123388	HOXC11
ENSG00000123505	AMD1
ENSG00000123575	FAM199X
ENSG00000123612	ACVR1C
ENSG00000123908	AGO2
ENSG00000123983	ACSL3
ENSG00000124120	TTPAL
ENSG00000124151	NCOA3
ENSG00000124164	VAPB
ENSG00000124171	PARD6B
ENSG00000124172	ATP5E
ENSG00000124177	CHD6
ENSG00000124193	SRSF6
ENSG00000124198	ARFGEF2
ENSG00000124214	STAU1
ENSG00000124217	MOCS3
ENSG00000124333	VAMP7
ENSG00000124374	PAIP2B
ENSG00000124380	SNRNP27
ENSG00000124406	ATP8A1
ENSG00000124422	USP22
ENSG00000124466	LYPD3
ENSG00000124486	USP9X
ENSG00000124575	HIST1H1D
ENSG00000124635	HIST1H2BJ
ENSG00000124688	MAD2L1BP
ENSG00000124702	KLHDC3
ENSG00000124762	CDKN1A
ENSG00000124767	GLO1
ENSG00000124782	RREB1
ENSG00000124783	SSR1
ENSG00000124788	ATXN1
ENSG00000124789	NUP153
ENSG00000124942	AHNAK
ENSG00000125107	CNOT1
ENSG00000125247	TMTC4
ENSG00000125249	RAP2A
ENSG00000125445	MRPS7
ENSG00000125484	GTF3C4
ENSG00000125629	INSIG2
ENSG00000125630	POLR1B
ENSG00000125637	PSD4
ENSG00000125648	SLC25A23
ENSG00000125657	TNFSF9
ENSG00000125691	RPL23
ENSG00000125703	ATG4C
ENSG00000125814	NAPB
ENSG00000125834	STK35
ENSG00000125835	SNRPB
ENSG00000126003	PLAGL2
ENSG00000126070	AGO3
ENSG00000126214	KLC1
ENSG00000126351	THRA
ENSG00000126705	AHDC1
ENSG00000126787	DLGAP5
ENSG00000126804	ZBTB1
ENSG00000126821	SGPP1
ENSG00000126882	FAM78A
ENSG00000126883	NUP214
ENSG00000126947	ARMCX1
ENSG00000127022	CANX
ENSG00000127220	ABHD8
ENSG00000127328	RAB3IP
ENSG00000127481	UBR4
ENSG00000127483	HP1BP3
ENSG00000127603	MACF1
ENSG00000127824	TUBA4A
ENSG00000127838	PNKD
ENSG00000127993	RBM48
ENSG00000128000	ZNF780B
ENSG00000128016	ZFP36
ENSG00000128050	PAICS
ENSG00000128342	LIF
ENSG00000128585	MKLN1
ENSG00000128590	DNAJB9
ENSG00000128595	CALU
ENSG00000128607	KLHDC10
ENSG00000128791	TWSG1
ENSG00000128872	TMOD2
ENSG00000128989	ARPP19
ENSG00000129116	PALLD
ENSG00000129128	SPCS3
ENSG00000129173	E2F8
ENSG00000129250	KIF1C
ENSG00000129315	CCNT1
ENSG00000129460	NGDN
ENSG00000129521	EGLN3
ENSG00000129657	SEC14L1
ENSG00000129682	FGF13
ENSG00000130024	PHF10
ENSG00000130164	LDLR
ENSG00000130175	PRKCSH
ENSG00000130305	NSUN5
ENSG00000130311	DDA1
ENSG00000130338	TULP4
ENSG00000130396	MLLT4
ENSG00000130449	ZSWIM6
ENSG00000130508	PXDN
ENSG00000130540	SULT4A1
ENSG00000130635	COL5A1
ENSG00000130638	ATXN10
ENSG00000130726	TRIM28
ENSG00000130749	ZC3H4
ENSG00000130766	SESN2
ENSG00000130779	CLIP1
ENSG00000130821	SLC6A8
ENSG00000130881	LRP3
ENSG00000130935	NOL11
ENSG00000130985	UBA1
ENSG00000131013	PPIL4
ENSG00000131016	AKAP12
ENSG00000131051	RBM39
ENSG00000131089	ARHGEF9
ENSG00000131149	GSE1
ENSG00000131236	CAP1
ENSG00000131238	PPT1
ENSG00000131263	RLIM
ENSG00000131323	TRAF3
ENSG00000131378	RFTN1
ENSG00000131437	KIF3A
ENSG00000131473	ACLY
ENSG00000131558	EXOC4
ENSG00000131653	TRAF7
ENSG00000131711	MAP1B
ENSG00000131747	TOP2A
ENSG00000131779	PEX11B
ENSG00000132031	MATN3
ENSG00000132356	PRKAA1
ENSG00000132382	MYBBP1A
ENSG00000132424	PNISR
ENSG00000132510	KDM6B
ENSG00000132541	HRSP12
ENSG00000132591	ERAL1
ENSG00000132604	TERF2
ENSG00000132613	MTSS1L
ENSG00000132872	SYT4
ENSG00000132912	DCTN4
ENSG00000133193	FAM104A
ENSG00000133422	MORC2
ENSG00000133657	ATP13A3
ENSG00000133678	TMEM254
ENSG00000133703	KRAS
ENSG00000133704	IPO8
ENSG00000133863	TEX15
ENSG00000133872	SARAF
ENSG00000133884	DPF2
ENSG00000133962	CATSPERB
ENSG00000133997	MED6
ENSG00000134108	ARL8B
ENSG00000134121	CHL1
ENSG00000134152	KATNBL1
ENSG00000134215	VAV3
ENSG00000134222	PSRC1
ENSG00000134247	PTGFRN
ENSG00000134250	NOTCH2
ENSG00000134287	ARF3
ENSG00000134308	YWHAQ
ENSG00000134313	KIDINS220
ENSG00000134318	ROCK2
ENSG00000134321	RSAD2
ENSG00000134352	IL6ST
ENSG00000134363	FST
ENSG00000134369	NAV1
ENSG00000134452	FBXO18
ENSG00000134548	SPX
ENSG00000134644	PUM1
ENSG00000134709	HOOK1
ENSG00000134755	DSC2
ENSG00000134762	DSC3
ENSG00000134809	TIMM10
ENSG00000134909	ARHGAP32
ENSG00000134970	TMED7
ENSG00000134982	APC
ENSG00000134986	NREP
ENSG00000135002	RFK
ENSG00000135048	TMEM2
ENSG00000135052	GOLM1
ENSG00000135111	TBX3
ENSG00000135114	OASL
ENSG00000135164	DMTF1
ENSG00000135185	TMEM243
ENSG00000135211	TMEM60
ENSG00000135241	PNPLA8
ENSG00000135249	RINT1
ENSG00000135317	SNX14
ENSG00000135334	AKIRIN2
ENSG00000135341	MAP3K7
ENSG00000135439	AGAP2
ENSG00000135454	B4GALNT1
ENSG00000135476	ESPL1
ENSG00000135486	HNRNPA1
ENSG00000135541	AHI1
ENSG00000135677	GNS
ENSG00000135679	MDM2
ENSG00000135709	KIAA0513
ENSG00000135766	EGLN1
ENSG00000135776	ABCB10
ENSG00000135823	STX6
ENSG00000135862	LAMC1
ENSG00000135870	RC3H1
ENSG00000135903	PAX3
ENSG00000135919	SERPINE2
ENSG00000135932	CAB39
ENSG00000135953	MFSD9
ENSG00000135956	TMEM127
ENSG00000135968	GCC2
ENSG00000135999	EPC2
ENSG00000136010	ALDH1L2
ENSG00000136014	USP44
ENSG00000136021	SCYL2
ENSG00000136026	CKAP4
ENSG00000136108	CKAP2
ENSG00000136111	TBC1D4
ENSG00000136144	RCBTB1
ENSG00000136152	COG3
ENSG00000136158	SPRY2
ENSG00000136160	EDNRB
ENSG00000136235	GPNMB
ENSG00000136240	KDELR2
ENSG00000136319	TTC5
ENSG00000136379	ABHD17C
ENSG00000136381	IREB2
ENSG00000136450	SRSF1
ENSG00000136451	VEZF1
ENSG00000136485	DCAF7
ENSG00000136535	TBR1
ENSG00000136542	GALNT5
ENSG00000136603	SKIL
ENSG00000136628	EPRS
ENSG00000136634	IL10
ENSG00000136709	WDR33
ENSG00000136717	BIN1
ENSG00000136754	ABI1
ENSG00000136827	TOR1A
ENSG00000136866	ZFP37
ENSG00000136897	MRPL50
ENSG00000136938	ANP32B
ENSG00000136986	DERL1
ENSG00000137075	RNF38
ENSG00000137166	FOXP4
ENSG00000137265	IRF4
ENSG00000137266	SLC22A23
ENSG00000137267	TUBB2A
ENSG00000137331	IER3
ENSG00000137409	MTCH1
ENSG00000137449	CPEB2
ENSG00000137486	ARRB1
ENSG00000137502	RAB30
ENSG00000137573	SULF1
ENSG00000137575	SDCBP
ENSG00000137628	DDX60
ENSG00000137642	SORL1
ENSG00000137693	YAP1
ENSG00000137713	PPP2R1B
ENSG00000137766	UNC13C
ENSG00000137801	THBS1
ENSG00000137824	RMDN3
ENSG00000137843	PAK6
ENSG00000137872	SEMA6D
ENSG00000137936	BCAR3
ENSG00000137942	FNBP1L
ENSG00000137959	IFI44L
ENSG00000138032	PPM1B
ENSG00000138036	DYNC2LI1
ENSG00000138061	CYP1B1
ENSG00000138074	SLC5A6
ENSG00000138081	FBXO11
ENSG00000138095	LRPPRC
ENSG00000138119	MYOF
ENSG00000138134	STAMBPL1
ENSG00000138246	DNAJC13
ENSG00000138311	ZNF365
ENSG00000138326	RPS24
ENSG00000138356	AOX1
ENSG00000138398	PPIG
ENSG00000138434	SSFA2
ENSG00000138443	ABI2
ENSG00000138459	SLC35A5
ENSG00000138593	SECISBP2L
ENSG00000138600	SPPL2A
ENSG00000138604	GLCE
ENSG00000138623	SEMA7A
ENSG00000138640	FAM13A
ENSG00000138641	HERC3
ENSG00000138646	HERC5
ENSG00000138650	PCDH10
ENSG00000138668	HNRNPD
ENSG00000138670	RASGEF1B
ENSG00000138686	BBS7
ENSG00000138688	KIAA1109
ENSG00000138744	NAAA
ENSG00000138756	BMP2K
ENSG00000138757	G3BP2
ENSG00000138758	40787
ENSG00000138796	HADH
ENSG00000138802	SEC24B
ENSG00000138829	FBN2
ENSG00000139116	KIF21A
ENSG00000139117	CPNE8
ENSG00000139163	ETNK1
ENSG00000139197	PEX5
ENSG00000139218	SCAF11
ENSG00000139263	LRIG3
ENSG00000139318	DUSP6
ENSG00000139324	TMTC3
ENSG00000139370	SLC15A4
ENSG00000139445	FOXN4
ENSG00000139496	NUPL1
ENSG00000139514	SLC7A1
ENSG00000139597	N4BP2L1
ENSG00000139624	CERS5
ENSG00000139644	TMBIM6
ENSG00000139645	ANKRD52
ENSG00000139668	WDFY2
ENSG00000139746	RBM26
ENSG00000139800	ZIC5
ENSG00000139832	RAB20
ENSG00000139910	NOVA1
ENSG00000139926	FRMD6
ENSG00000140022	STON2
ENSG00000140105	WARS
ENSG00000140157	NIPA2
ENSG00000140299	BNIP2
ENSG00000140319	SRP14
ENSG00000140332	TLE3
ENSG00000140382	HMG20A
ENSG00000140396	NCOA2
ENSG00000140406	MESDC1
ENSG00000140450	ARRDC4
ENSG00000140526	ABHD2
ENSG00000140534	TICRR
ENSG00000140577	CRTC3
ENSG00000140836	ZFHX3
ENSG00000140859	KIFC3
ENSG00000140937	CDH11
ENSG00000140992	PDPK1
ENSG00000141068	KSR1
ENSG00000141232	TOB1
ENSG00000141279	NPEPPS
ENSG00000141298	SSH2
ENSG00000141349	G6PC3
ENSG00000141367	CLTC
ENSG00000141378	PTRH2
ENSG00000141384	TAF4B
ENSG00000141385	AFG3L2
ENSG00000141401	IMPA2
ENSG00000141424	SLC39A6
ENSG00000141429	GALNT1
ENSG00000141448	GATA6
ENSG00000141503	MINK1
ENSG00000141510	TP53
ENSG00000141551	CSNK1D
ENSG00000141644	MBD1
ENSG00000141682	PMAIP1
ENSG00000141867	BRD4
ENSG00000141905	NFIC
ENSG00000141959	PFKL
ENSG00000142046	TMEM91
ENSG00000142166	IFNAR1
ENSG00000142178	SIK1
ENSG00000142188	TMEM50B
ENSG00000142634	EFHD2
ENSG00000142687	KIAA0319L
ENSG00000142864	SERBP1
ENSG00000142871	CYR61
ENSG00000143033	MTF2
ENSG00000143067	ZNF697
ENSG00000143149	ALDH9A1
ENSG00000143258	USP21
ENSG00000143294	PRCC
ENSG00000143322	ABL2
ENSG00000143324	XPR1
ENSG00000143337	TOR1AIP1
ENSG00000143368	SF3B4
ENSG00000143384	MCL1
ENSG00000143401	ANP32E
ENSG00000143418	CERS2
ENSG00000143442	POGZ
ENSG00000143457	GOLPH3L
ENSG00000143549	TPM3
ENSG00000143575	HAX1
ENSG00000143603	KCNN3
ENSG00000143612	C1orf43
ENSG00000143622	RIT1
ENSG00000143751	SDE2
ENSG00000143756	FBXO28
ENSG00000143772	ITPKB
ENSG00000143799	PARP1
ENSG00000143815	LBR
ENSG00000143816	WNT9A
ENSG00000143850	PLEKHA6
ENSG00000143878	RHOB
ENSG00000144028	SNRNP200
ENSG00000144040	SFXN5
ENSG00000144136	SLC20A1
ENSG00000144218	AFF3
ENSG00000144283	PKP4
ENSG00000144354	CDCA7
ENSG00000144369	FAM171B
ENSG00000144381	HSPD1
ENSG00000144674	GOLGA4
ENSG00000144746	ARL6IP5
ENSG00000144747	TMF1
ENSG00000144791	LIMD1
ENSG00000144848	ATG3
ENSG00000144893	MED12L
ENSG00000145012	LPP
ENSG00000145147	SLIT2
ENSG00000145216	FIP1L1
ENSG00000145220	LYAR
ENSG00000145335	SNCA
ENSG00000145349	CAMK2D
ENSG00000145386	CCNA2
ENSG00000145391	SETD7
ENSG00000145495	38777
ENSG00000145632	PLK2
ENSG00000145675	PIK3R1
ENSG00000145685	LHFPL2
ENSG00000145864	GABRB2
ENSG00000145990	GFOD1
ENSG00000146007	ZMAT2
ENSG00000146067	FAM193B
ENSG00000146247	PHIP
ENSG00000146267	FAXC
ENSG00000146352	CLVS2
ENSG00000146373	RNF217
ENSG00000146409	SLC18B1
ENSG00000146426	TIAM2
ENSG00000146463	ZMYM4
ENSG00000146469	VIP
ENSG00000146674	IGFBP3
ENSG00000146676	PURB
ENSG00000146701	MDH2
ENSG00000146826	C7orf43
ENSG00000147050	KDM6A
ENSG00000147065	MSN
ENSG00000147133	TAF1
ENSG00000147162	OGT
ENSG00000147164	SNX12
ENSG00000147180	ZNF711
ENSG00000147324	MFHAS1
ENSG00000147475	ERLIN2
ENSG00000147548	WHSC1L1
ENSG00000147586	MRPS28
ENSG00000147649	MTDH
ENSG00000147676	MAL2
ENSG00000147852	VLDLR
ENSG00000147862	NFIB
ENSG00000147874	HAUS6
ENSG00000148019	CEP78
ENSG00000148053	NTRK2
ENSG00000148143	ZNF462
ENSG00000148153	INIP
ENSG00000148154	UGCG
ENSG00000148175	STOM
ENSG00000148200	NR6A1
ENSG00000148339	SLC25A25
ENSG00000148358	GPR107
ENSG00000148396	SEC16A
ENSG00000148400	NOTCH1
ENSG00000148411	NACC2
ENSG00000148429	USP6NL
ENSG00000148468	FAM171A1
ENSG00000148672	GLUD1
ENSG00000148700	ADD3
ENSG00000148842	CNNM2
ENSG00000148943	LIN7C
ENSG00000149016	TUT1
ENSG00000149084	HSD17B12
ENSG00000149136	SSRP1
ENSG00000149177	PTPRJ
ENSG00000149182	ARFGAP2
ENSG00000149187	CELF1
ENSG00000149212	SESN3
ENSG00000149257	SERPINH1
ENSG00000149294	NCAM1
ENSG00000149474	CSRP2BP
ENSG00000149547	EI24
ENSG00000149577	SIDT2
ENSG00000149636	DSN1
ENSG00000149639	SOGA1
ENSG00000149923	PPP4C
ENSG00000149925	ALDOA
ENSG00000150093	ITGB1
ENSG00000150347	ARID5B
ENSG00000150401	DCUN1D2
ENSG00000150433	TMEM218
ENSG00000150753	CCT5
ENSG00000150760	DOCK1
ENSG00000150938	CRIM1
ENSG00000151012	SLC7A11
ENSG00000151090	THRB
ENSG00000151092	NGLY1
ENSG00000151233	GXYLT1
ENSG00000151320	AKAP6
ENSG00000151322	NPAS3
ENSG00000151366	NDUFC2
ENSG00000151414	NEK7
ENSG00000151461	UPF2
ENSG00000151491	EPS8
ENSG00000151503	NCAPD3
ENSG00000151617	EDNRA
ENSG00000151835	SACS
ENSG00000151893	CACUL1
ENSG00000151914	DST
ENSG00000152133	GPATCH11
ENSG00000152154	TMEM178A
ENSG00000152223	EPG5
ENSG00000152242	C18orf25
ENSG00000152332	UHMK1
ENSG00000152409	JMY
ENSG00000152492	CCDC50
ENSG00000152518	ZFP36L2
ENSG00000152520	PAN3
ENSG00000152558	TMEM123
ENSG00000152578	GRIA4
ENSG00000152642	GPD1L
ENSG00000152700	SAR1B
ENSG00000152782	PANK1
ENSG00000152932	RAB3C
ENSG00000152990	GPR125
ENSG00000153006	SREK1IP1
ENSG00000153094	BCL2L11
ENSG00000153179	RASSF3
ENSG00000153187	HNRNPU
ENSG00000153201	RANBP2
ENSG00000153207	AHCTF1
ENSG00000153214	TMEM87B
ENSG00000153317	ASAP1
ENSG00000153339	TRAPPC8
ENSG00000153395	LPCAT1
ENSG00000153561	RMND5A
ENSG00000153574	RPIA
ENSG00000153774	CFDP1
ENSG00000153814	JAZF1
ENSG00000153879	CEBPG
ENSG00000153904	DDAH1
ENSG00000153914	SREK1
ENSG00000153922	CHD1
ENSG00000153933	DGKE
ENSG00000153936	HS2ST1
ENSG00000153944	MSI2
ENSG00000154174	TOMM70A
ENSG00000154188	ANGPT1
ENSG00000154359	LONRF1
ENSG00000154380	ENAH
ENSG00000154429	CCSAP
ENSG00000154473	BUB3
ENSG00000154511	FAM69A
ENSG00000154518	ATP5G3
ENSG00000154582	TCEB1
ENSG00000154639	CXADR
ENSG00000154640	BTG3
ENSG00000154727	GABPA
ENSG00000154734	ADAMTS1
ENSG00000154767	XPC
ENSG00000154803	FLCN
ENSG00000154832	CXXC1
ENSG00000154845	PPP4R1
ENSG00000154945	ANKRD40
ENSG00000155008	APOOL
ENSG00000155090	KLF10
ENSG00000155097	ATP6V1C1
ENSG00000155313	USP25
ENSG00000155380	SLC16A1
ENSG00000155393	HEATR3
ENSG00000155438	NIFK
ENSG00000155463	OXA1L
ENSG00000155506	LARP1
ENSG00000155545	MIER3
ENSG00000155744	FAM126B
ENSG00000155761	SPAG17
ENSG00000155959	VBP1
ENSG00000155970	MICU3
ENSG00000156011	PSD3
ENSG00000156017	C9orf41
ENSG00000156113	KCNMA1
ENSG00000156162	DPY19L4
ENSG00000156218	ADAMTSL3
ENSG00000156299	TIAM1
ENSG00000156642	NPTN
ENSG00000156671	SAMD8
ENSG00000156697	UTP14A
ENSG00000156735	BAG4
ENSG00000156802	ATAD2
ENSG00000156931	VPS8
ENSG00000156958	GALK2
ENSG00000156966	B3GNT7
ENSG00000157077	ZFYVE9
ENSG00000157103	SLC6A1
ENSG00000157152	SYN2
ENSG00000157214	STEAP2
ENSG00000157259	GATAD1
ENSG00000157350	ST3GAL2
ENSG00000157450	RNF111
ENSG00000157514	TSC22D3
ENSG00000157540	DYRK1A
ENSG00000157542	KCNJ6
ENSG00000157617	C2CD2
ENSG00000157657	ZNF618
ENSG00000157764	BRAF
ENSG00000157916	RER1
ENSG00000157954	WIPI2
ENSG00000157985	AGAP1
ENSG00000158014	SLC30A2
ENSG00000158019	BRE
ENSG00000158079	PTPDC1
ENSG00000158470	B4GALT5
ENSG00000158615	PPP1R15B
ENSG00000158636	C11orf30
ENSG00000158711	ELK4
ENSG00000158769	F11R
ENSG00000158828	PINK1
ENSG00000158850	B4GALT3
ENSG00000158966	CACHD1
ENSG00000158985	CDC42SE2
ENSG00000159023	EPB41
ENSG00000159063	ALG8
ENSG00000159082	SYNJ1
ENSG00000159110	IFNAR2
ENSG00000159200	RCAN1
ENSG00000159216	RUNX1
ENSG00000159256	MORC3
ENSG00000159388	BTG2
ENSG00000159459	UBR1
ENSG00000159592	GPBP1L1
ENSG00000160014	CALM3
ENSG00000160050	CCDC28B
ENSG00000160113	NR2F6
ENSG00000160179	ABCG1
ENSG00000160194	NDUFV3
ENSG00000160209	PDXK
ENSG00000160218	TRAPPC10
ENSG00000160293	VAV2
ENSG00000160352	ZNF714
ENSG00000160404	TOR2A
ENSG00000160551	TAOK1
ENSG00000160633	SAFB
ENSG00000160691	SHC1
ENSG00000160710	ADAR
ENSG00000160741	CRTC2
ENSG00000160767	FAM189B
ENSG00000160789	LMNA
ENSG00000160877	NACC1
ENSG00000161048	NAPEPLD
ENSG00000161533	ACOX1
ENSG00000161692	DBF4B
ENSG00000161813	LARP4
ENSG00000161921	CXCL16
ENSG00000162231	NXF1
ENSG00000162373	BEND5
ENSG00000162374	ELAVL4
ENSG00000162377	COA7
ENSG00000162402	USP24
ENSG00000162407	PPAP2B
ENSG00000162409	PRKAA2
ENSG00000162413	KLHL21
ENSG00000162430	SEPN1
ENSG00000162434	JAK1
ENSG00000162642	C1orf52
ENSG00000162664	ZNF326
ENSG00000162702	ZNF281
ENSG00000162777	DENND2D
ENSG00000162817	C1orf115
ENSG00000162885	B3GALNT2
ENSG00000162892	IL24
ENSG00000162923	WDR26
ENSG00000162924	REL
ENSG00000162972	C2orf47
ENSG00000163026	C2orf44
ENSG00000163050	ADCK3
ENSG00000163110	PDLIM5
ENSG00000163125	RPRD2
ENSG00000163171	CDC42EP3
ENSG00000163257	DCAF16
ENSG00000163320	CGGBP1
ENSG00000163346	PBXIP1
ENSG00000163349	HIPK1
ENSG00000163374	YY1AP1
ENSG00000163389	POGLUT1
ENSG00000163428	LRRC58
ENSG00000163430	FSTL1
ENSG00000163468	CCT3
ENSG00000163513	TGFBR2
ENSG00000163531	NFASC
ENSG00000163602	RYBP
ENSG00000163605	PPP4R2
ENSG00000163637	PRICKLE2
ENSG00000163644	PPM1K
ENSG00000163655	GMPS
ENSG00000163683	SMIM14
ENSG00000163694	RBM47
ENSG00000163703	CRELD1
ENSG00000163788	SNRK
ENSG00000163832	ELP6
ENSG00000163848	ZNF148
ENSG00000163875	MEAF6
ENSG00000163902	RPN1
ENSG00000163904	SENP2
ENSG00000163932	PRKCD
ENSG00000163939	PBRM1
ENSG00000163960	UBXN7
ENSG00000163961	RNF168
ENSG00000164031	DNAJB14
ENSG00000164032	H2AFZ
ENSG00000164045	CDC25A
ENSG00000164054	SHISA5
ENSG00000164070	HSPA4L
ENSG00000164074	C4orf29
ENSG00000164080	RAD54L2
ENSG00000164086	DUSP7
ENSG00000164091	WDR82
ENSG00000164104	HMGB2
ENSG00000164111	ANXA5
ENSG00000164151	ICE1
ENSG00000164161	HHIP
ENSG00000164176	EDIL3
ENSG00000164181	ELOVL7
ENSG00000164221	CCDC112
ENSG00000164258	NDUFS4
ENSG00000164323	CFAP97
ENSG00000164327	RICTOR
ENSG00000164344	KLKB1
ENSG00000164402	39692
ENSG00000164418	GRIK2
ENSG00000164463	CREBRF
ENSG00000164466	SFXN1
ENSG00000164542	KIAA0895
ENSG00000164574	GALNT10
ENSG00000164654	MIOS
ENSG00000164692	COL1A2
ENSG00000164713	BRI3
ENSG00000164754	RAD21
ENSG00000164778	EN2
ENSG00000164808	SPIDR
ENSG00000164815	ORC5
ENSG00000164830	OXR1
ENSG00000164944	KIAA1429
ENSG00000164949	GEM
ENSG00000164951	PDP1
ENSG00000165006	UBAP1
ENSG00000165102	HGSNAT
ENSG00000165105	RASEF
ENSG00000165119	HNRNPK
ENSG00000165156	ZHX1
ENSG00000165175	MID1IP1
ENSG00000165215	CLDN3
ENSG00000165219	GAPVD1
ENSG00000165280	VCP
ENSG00000165322	ARHGAP12
ENSG00000165355	FBXO33
ENSG00000165416	SUGT1
ENSG00000165417	GTF2A1
ENSG00000165434	PGM2L1
ENSG00000165449	SLC16A9
ENSG00000165476	REEP3
ENSG00000165516	KLHDC2
ENSG00000165521	EML5
ENSG00000165572	KBTBD6
ENSG00000165632	TAF3
ENSG00000165650	PDZD8
ENSG00000165672	PRDX3
ENSG00000165684	SNAPC4
ENSG00000165699	TSC1
ENSG00000165731	RET
ENSG00000165819	METTL3
ENSG00000165891	E2F7
ENSG00000165943	MOAP1
ENSG00000165949	IFI27
ENSG00000165983	PTER
ENSG00000165997	ARL5B
ENSG00000166006	KCNC2
ENSG00000166073	GPR176
ENSG00000166123	GPT2
ENSG00000166135	HIF1AN
ENSG00000166147	FBN1
ENSG00000166164	BRD7
ENSG00000166181	API5
ENSG00000166197	NOLC1
ENSG00000166206	GABRB3
ENSG00000166224	SGPL1
ENSG00000166225	FRS2
ENSG00000166266	CUL5
ENSG00000166272	WBP1L
ENSG00000166326	TRIM44
ENSG00000166333	ILK
ENSG00000166340	TPP1
ENSG00000166402	TUB
ENSG00000166471	TMEM41B
ENSG00000166483	WEE1
ENSG00000166501	PRKCB
ENSG00000166508	MCM7
ENSG00000166579	NDEL1
ENSG00000166598	HSP90B1
ENSG00000166619	BLCAP
ENSG00000166681	NGFRAP1
ENSG00000166747	AP1G1
ENSG00000166750	SLFN5
ENSG00000166833	NAV2
ENSG00000166855	CLPX
ENSG00000166860	ZBTB39
ENSG00000166913	YWHAB
ENSG00000166963	MAP1A
ENSG00000167005	NUDT21
ENSG00000167085	PHB
ENSG00000167106	FAM102A
ENSG00000167196	FBXO22
ENSG00000167220	HDHD2
ENSG00000167378	IRGQ
ENSG00000167447	SMG8
ENSG00000167470	MIDN
ENSG00000167491	GATAD2A
ENSG00000167543	TP53I13
ENSG00000167548	KMT2D
ENSG00000167565	SERTAD3
ENSG00000167632	TRAPPC9
ENSG00000167658	EEF2
ENSG00000167674	HDGFRP2
ENSG00000167720	SRR
ENSG00000167721	TSR1
ENSG00000167767	KRT80
ENSG00000167778	SPRYD3
ENSG00000167792	NDUFV1
ENSG00000167861	HID1
ENSG00000167904	TMEM68
ENSG00000167930	ITFG3
ENSG00000167978	SRRM2
ENSG00000167981	ZNF597
ENSG00000168000	BSCL2
ENSG00000168036	CTNNB1
ENSG00000168066	SF1
ENSG00000168172	HOOK3
ENSG00000168234	TTC39C
ENSG00000168275	COA6
ENSG00000168283	BMI1
ENSG00000168385	37500
ENSG00000168477	TNXB
ENSG00000168481	LGI3
ENSG00000168488	ATXN2L
ENSG00000168502	MTCL1
ENSG00000168538	TRAPPC11
ENSG00000168615	ADAM9
ENSG00000168672	FAM84B
ENSG00000168675	LDLRAD4
ENSG00000168807	SNTB2
ENSG00000168827	GFM1
ENSG00000168916	ZNF608
ENSG00000168944	CEP120
ENSG00000169018	FEM1B
ENSG00000169118	CSNK1G1
ENSG00000169180	XPO6
ENSG00000169213	RAB3B
ENSG00000169245	CXCL10
ENSG00000169248	CXCL11
ENSG00000169375	SIN3A
ENSG00000169446	MMGT1
ENSG00000169504	CLIC4
ENSG00000169635	HIC2
ENSG00000169641	LUZP1
ENSG00000169679	BUB1
ENSG00000169710	FASN
ENSG00000169718	DUS1L
ENSG00000169727	GPS1
ENSG00000169764	UGP2
ENSG00000169813	HNRNPF
ENSG00000169855	ROBO1
ENSG00000170004	CHD3
ENSG00000170017	ALCAM
ENSG00000170027	YWHAG
ENSG00000170145	SIK2
ENSG00000170234	PWWP2A
ENSG00000170242	USP47
ENSG00000170275	CRTAP
ENSG00000170296	GABARAP
ENSG00000170348	TMED10
ENSG00000170425	ADORA2B
ENSG00000170471	RALGAPB
ENSG00000170500	LONRF2
ENSG00000170540	ARL6IP1
ENSG00000170571	EMB
ENSG00000170581	STAT2
ENSG00000170677	SOCS6
ENSG00000170759	KIF5B
ENSG00000170852	KBTBD2
ENSG00000170860	LSM3
ENSG00000170892	TSEN34
ENSG00000171033	PKIA
ENSG00000171109	MFN1
ENSG00000171150	SOCS5
ENSG00000171155	C1GALT1C1
ENSG00000171223	JUNB
ENSG00000171311	EXOSC1
ENSG00000171316	CHD7
ENSG00000171466	ZNF562
ENSG00000171617	ENC1
ENSG00000171634	BPTF
ENSG00000171681	ATF7IP
ENSG00000171766	GATM
ENSG00000171848	RRM2
ENSG00000171855	IFNB1
ENSG00000171867	PRNP
ENSG00000171885	AQP4
ENSG00000171940	ZNF217
ENSG00000171988	JMJD1C
ENSG00000172005	MAL
ENSG00000172201	ID4
ENSG00000172239	PAIP1
ENSG00000172244	C5orf34
ENSG00000172260	NEGR1
ENSG00000172348	RCAN2
ENSG00000172380	GNG12
ENSG00000172465	TCEAL1
ENSG00000172531	PPP1CA
ENSG00000172586	CHCHD1
ENSG00000172650	AGAP5
ENSG00000172667	ZMAT3
ENSG00000172765	TMCC1
ENSG00000172795	DCP2
ENSG00000172809	RPL38
ENSG00000172869	DMXL1
ENSG00000172888	ZNF621
ENSG00000173064	HECTD4
ENSG00000173065	FAM222B
ENSG00000173120	KDM2A
ENSG00000173209	AHSA2
ENSG00000173276	ZBTB21
ENSG00000173320	STOX2
ENSG00000173334	TRIB1
ENSG00000173391	OLR1
ENSG00000173418	NAA20
ENSG00000173517	PEAK1
ENSG00000173559	NABP1
ENSG00000173611	SCAI
ENSG00000173706	HEG1
ENSG00000173744	AGFG1
ENSG00000173812	EIF1
ENSG00000173848	NET1
ENSG00000173890	GPR160
ENSG00000173894	CBX2
ENSG00000173915	USMG5
ENSG00000173960	UBXN2A
ENSG00000174010	KLHL15
ENSG00000174013	FBXO45
ENSG00000174197	MGA
ENSG00000174231	PRPF8
ENSG00000174233	ADCY6
ENSG00000174276	ZNHIT2
ENSG00000174469	CNTNAP2
ENSG00000174574	AKIRIN1
ENSG00000174606	ANGEL2
ENSG00000174695	TMEM167A
ENSG00000174718	KIAA1551
ENSG00000174738	NR1D2
ENSG00000174799	CEP135
ENSG00000174804	FZD4
ENSG00000174839	DENND6A
ENSG00000175073	VCPIP1
ENSG00000175130	MARCKSL1
ENSG00000175175	PPM1E
ENSG00000175203	DCTN2
ENSG00000175213	ZNF408
ENSG00000175215	CTDSP2
ENSG00000175216	CKAP5
ENSG00000175274	TP53I11
ENSG00000175336	APOF
ENSG00000175348	TMEM9B
ENSG00000175390	EIF3F
ENSG00000175536	LIPT2
ENSG00000175575	PAAF1
ENSG00000175592	FOSL1
ENSG00000175727	MLXIP
ENSG00000175768	TOMM5
ENSG00000175984	DENND2C
ENSG00000176018	LYSMD3
ENSG00000176142	TMEM39A
ENSG00000176171	BNIP3
ENSG00000176444	CLK2
ENSG00000176463	SLCO3A1
ENSG00000176485	PLA2G16
ENSG00000176619	LMNB2
ENSG00000176624	MEX3C
ENSG00000176871	WSB2
ENSG00000176887	SOX11
ENSG00000176903	PNMA1
ENSG00000176907	C8orf4
ENSG00000176915	ANKLE2
ENSG00000177034	MTX3
ENSG00000177051	FBXO46
ENSG00000177119	ANO6
ENSG00000177125	ZBTB34
ENSG00000177150	FAM210A
ENSG00000177181	RIMKLA
ENSG00000177189	RPS6KA3
ENSG00000177311	ZBTB38
ENSG00000177374	HIC1
ENSG00000177383	MAGEF1
ENSG00000177432	NAP1L5
ENSG00000177463	NR2C2
ENSG00000177479	ARIH2
ENSG00000177485	ZBTB33
ENSG00000177565	TBL1XR1
ENSG00000177576	C18orf32
ENSG00000177663	IL17RA
ENSG00000177853	ZNF518A
ENSG00000177885	GRB2
ENSG00000177888	ZBTB41
ENSG00000178074	C2orf69
ENSG00000178104	PDE4DIP
ENSG00000178177	LCORL
ENSG00000178188	SH2B1
ENSG00000178235	SLITRK1
ENSG00000178307	TMEM11
ENSG00000178913	TAF7
ENSG00000178922	HYI
ENSG00000178971	CTC1
ENSG00000179021	C3orf38
ENSG00000179119	SPTY2D1
ENSG00000179163	FUCA1
ENSG00000179348	GATA2
ENSG00000179454	KLHL28
ENSG00000179456	ZBTB18
ENSG00000179542	SLITRK4
ENSG00000179632	MAF1
ENSG00000179833	SERTAD2
ENSG00000179915	NRXN1
ENSG00000179943	FIZ1
ENSG00000180011	ZADH2
ENSG00000180182	MED14
ENSG00000180198	RCC1
ENSG00000180263	FGD6
ENSG00000180354	MTURN
ENSG00000180611	MB21D2
ENSG00000180628	PCGF5
ENSG00000180694	TMEM64
ENSG00000180777	ANKRD30B
ENSG00000180817	PPA1
ENSG00000180828	BHLHE22
ENSG00000180901	KCTD2
ENSG00000180917	CMTR2
ENSG00000181220	ZNF746
ENSG00000181450	ZNF678
ENSG00000181467	RAP2B
ENSG00000181555	SETD2
ENSG00000181690	PLAG1
ENSG00000181722	ZBTB20
ENSG00000181852	RNF41
ENSG00000181929	PRKAG1
ENSG00000181982	CCDC149
ENSG00000182010	RTKN2
ENSG00000182095	TNRC18
ENSG00000182141	ZNF708
ENSG00000182149	IST1
ENSG00000182197	EXT1
ENSG00000182240	BACE2
ENSG00000182253	SYNM
ENSG00000182287	AP1S2
ENSG00000182541	LIMK2
ENSG00000182568	SATB1
ENSG00000182628	SKA2
ENSG00000182670	TTC3
ENSG00000182674	KCNB2
ENSG00000182700	IGIP
ENSG00000182749	PAQR7
ENSG00000182752	PAPPA
ENSG00000182831	C16orf72
ENSG00000182957	SPATA13
ENSG00000182963	GJC1
ENSG00000182983	ZNF662
ENSG00000183023	SLC8A1
ENSG00000183044	ABAT
ENSG00000183255	PTTG1IP
ENSG00000183283	DAZAP2
ENSG00000183337	BCOR
ENSG00000183340	JRKL
ENSG00000183475	ASB7
ENSG00000183508	FAM46C
ENSG00000183530	PRR14L
ENSG00000183605	SFXN4
ENSG00000183625	CCR3
ENSG00000183726	TMEM50A
ENSG00000183775	KCTD16
ENSG00000183780	SLC35F3
ENSG00000183783	KCTD8
ENSG00000183808	RBM12B
ENSG00000183814	LIN9
ENSG00000183864	TOB2
ENSG00000183943	PRKX
ENSG00000184007	PTP4A2
ENSG00000184012	TMPRSS2
ENSG00000184047	DIABLO
ENSG00000184083	FAM120C
ENSG00000184182	UBE2F
ENSG00000184226	PCDH9
ENSG00000184277	TM2D3
ENSG00000184305	CCSER1
ENSG00000184368	MAP7D2
ENSG00000184371	CSF1
ENSG00000184402	SS18L1
ENSG00000184517	ZFP1
ENSG00000184545	DUSP8
ENSG00000184575	XPOT
ENSG00000184584	TMEM173
ENSG00000184602	SNN
ENSG00000184640	40057
ENSG00000184743	ATL3
ENSG00000184787	UBE2G2
ENSG00000184867	ARMCX2
ENSG00000184900	SUMO3
ENSG00000184937	WT1
ENSG00000185009	AP3M1
ENSG00000185046	ANKS1B
ENSG00000185127	C6orf120
ENSG00000185129	PURA
ENSG00000185278	ZBTB37
ENSG00000185324	CDK10
ENSG00000185432	METTL7A
ENSG00000185504	C17orf70
ENSG00000185551	NR2F2
ENSG00000185591	SP1
ENSG00000185650	ZFP36L1
ENSG00000185658	BRWD1
ENSG00000185721	DRG1
ENSG00000185722	ANKFY1
ENSG00000185745	IFIT1
ENSG00000185885	IFITM1
ENSG00000185900	POMK
ENSG00000185947	ZNF267
ENSG00000186141	POLR3C
ENSG00000186298	PPP1CC
ENSG00000186310	NAP1L3
ENSG00000186340	THBS2
ENSG00000186462	NAP1L2
ENSG00000186472	PCLO
ENSG00000186480	INSIG1
ENSG00000186487	MYT1L
ENSG00000186660	ZFP91
ENSG00000186815	TPCN1
ENSG00000186908	ZDHHC17
ENSG00000187079	TEAD1
ENSG00000187098	MITF
ENSG00000187109	NAP1L1
ENSG00000187122	SLIT1
ENSG00000187231	SESTD1
ENSG00000187239	FNBP1
ENSG00000187240	DYNC2H1
ENSG00000187391	MAGI2
ENSG00000187608	ISG15
ENSG00000187678	SPRY4
ENSG00000187735	TCEA1
ENSG00000187741	FANCA
ENSG00000187772	LIN28B
ENSG00000187792	ZNF70
ENSG00000187837	HIST1H1C
ENSG00000187840	EIF4EBP1
ENSG00000187955	COL14A1
ENSG00000187957	DNER
ENSG00000188042	ARL4C
ENSG00000188157	AGRN
ENSG00000188229	TUBB4B
ENSG00000188419	CHM
ENSG00000188554	NBR1
ENSG00000188647	PTAR1
ENSG00000188786	MTF1
ENSG00000188807	TMEM201
ENSG00000188883	KLRG2
ENSG00000188895	MSL1
ENSG00000188994	ZNF292
ENSG00000188997	KCTD21
ENSG00000189056	RELN
ENSG00000189067	LITAF
ENSG00000189091	SF3B3
ENSG00000189120	SP6
ENSG00000189159	HN1
ENSG00000189241	TSPYL1
ENSG00000189306	RRP7A
ENSG00000189308	LIN54
ENSG00000189339	SLC35E2B
ENSG00000196083	IL1RAP
ENSG00000196227	FAM217B
ENSG00000196233	LCOR
ENSG00000196235	SUPT5H
ENSG00000196323	ZBTB44
ENSG00000196352	CD55
ENSG00000196363	WDR5
ENSG00000196367	TRRAP
ENSG00000196418	ZNF124
ENSG00000196428	TSC22D2
ENSG00000196449	YRDC
ENSG00000196455	PIK3R4
ENSG00000196504	PRPF40A
ENSG00000196526	AFAP1
ENSG00000196588	MKL1
ENSG00000196611	MMP1
ENSG00000196616	ADH1B
ENSG00000196628	TCF4
ENSG00000196652	ZKSCAN5
ENSG00000196705	ZNF431
ENSG00000196712	NF1
ENSG00000196782	MAML3
ENSG00000196814	MVB12B
ENSG00000196850	PPTC7
ENSG00000196911	KPNA5
ENSG00000196943	NOP9
ENSG00000196950	SLC39A10
ENSG00000196968	FUT11
ENSG00000197008	ZNF138
ENSG00000197020	ZNF100
ENSG00000197045	GMFB
ENSG00000197081	IGF2R
ENSG00000197124	ZNF682
ENSG00000197147	LRRC8B
ENSG00000197299	BLM
ENSG00000197312	DDI2
ENSG00000197323	TRIM33
ENSG00000197343	ZNF655
ENSG00000197372	ZNF675
ENSG00000197386	HTT
ENSG00000197442	MAP3K5
ENSG00000197555	SIPA1L1
ENSG00000197568	HHLA3
ENSG00000197594	ENPP1
ENSG00000197601	FAR1
ENSG00000197603	C5orf42
ENSG00000197746	PSAP
ENSG00000197757	HOXC6
ENSG00000197779	ZNF81
ENSG00000197879	MYO1C
ENSG00000197894	ADH5
ENSG00000197930	ERO1L
ENSG00000197959	DNM3
ENSG00000197961	ZNF121
ENSG00000198015	MRPL42
ENSG00000198087	CD2AP
ENSG00000198088	NUP62CL
ENSG00000198142	SOWAHC
ENSG00000198146	ZNF770
ENSG00000198173	FAM47C
ENSG00000198242	RPL23A
ENSG00000198252	STYX
ENSG00000198265	HELZ
ENSG00000198301	SDAD1
ENSG00000198363	ASPH
ENSG00000198380	GFPT1
ENSG00000198399	ITSN2
ENSG00000198408	MGEA5
ENSG00000198517	MAFK
[truncated: 2,350 more rows]

## Sheet: miR-99b
Ensembl gene ID	Gene		Gene ontology biological processes	Number of reference genes (20851)	Actual genes (553)	Expected genes	Over/under	Fold enrichment	Raw p-value	False discovery rate
DPM1	ENSG00000000419		chemokine-mediated signaling pathway (GO:0070098)	79	12	2.1	+	5.73	3.87e-06	0.00475
C1orf112	ENSG00000000460		neutrophil chemotaxis (GO:0030593)	74	10	1.96	+	5.1	6.07e-05	0.0225
CFLAR	ENSG00000003402		mitotic nuclear division (GO:0140014)	143	14	3.79	+	3.69	5.95e-05	0.0231
FAM214B	ENSG00000005238		positive regulation of cellular protein localization (GO:1903829)	335	26	8.88	+	2.93	2.86e-06	0.0038
E2F2	ENSG00000007968		cell division (GO:0051301)	495	35	13.13	+	2.67	4.42e-07	0.000782
SPAG9	ENSG00000008294		microtubule cytoskeleton organization (GO:0000226)	478	28	12.68	+	2.21	0.000167	0.0493
IL32	ENSG00000008517		cellular macromolecule biosynthetic process (GO:0034645)	1711	74	45.38	+	1.63	4.62e-05	0.0194
CLDN11	ENSG00000013297		positive regulation of multicellular organismal process (GO:0051240)	1771	75	46.97	+	1.6	8.29e-05	0.0281
CD6	ENSG00000013725		negative regulation of cellular process (GO:0048523)	4795	170	127.17	+	1.34	3.43e-05	0.0171
VSIG2	ENSG00000019102		regulation of primary metabolic process (GO:0080090)	6055	214	160.59	+	1.33	1.61e-06	0.00233
SLC7A9	ENSG00000021488		regulation of nitrogen compound metabolic process (GO:0051171)	5870	204	155.68	+	1.31	1.29e-05	0.00977
NLRP2	ENSG00000022556		regulation of cellular metabolic process (GO:0031323)	6263	216	166.1	+	1.3	8.01e-06	0.00751
TIMP2	ENSG00000035862		positive regulation of cellular process (GO:0048522)	5516	190	146.29	+	1.3	5.08e-05	0.0207
MFAP3	ENSG00000037749		regulation of macromolecule metabolic process (GO:0060255)	6183	209	163.98	+	1.27	6.03e-05	0.0229
VCAN	ENSG00000038427		primary metabolic process (GO:0044238)	7465	247	197.98	+	1.25	2.38e-05	0.0131
PHKA2	ENSG00000044446
ARID1B	ENSG00000049618
DKK3	ENSG00000050165
LIMA1	ENSG00000050405
POLQ	ENSG00000051341
CYBA	ENSG00000051523
MSMO1	ENSG00000052802
TTC17	ENSG00000052841
IL17RB	ENSG00000056736
PRDM1	ENSG00000057657
TBXAS1	ENSG00000059377
U2AF2	ENSG00000063244
ZNF275	ENSG00000063587
HMG20B	ENSG00000064961
ZNF76	ENSG00000065029
PKN2	ENSG00000065243
MCM10	ENSG00000065328
EVI5	ENSG00000067208
RHOA	ENSG00000067560
FGFR3	ENSG00000068078
IFI35	ENSG00000068079
SLC44A1	ENSG00000070214
ATP2B1	ENSG00000070961
TRIP13	ENSG00000071539
TRIB2	ENSG00000071575
SELO	ENSG00000073169
CDHR2	ENSG00000074276
VPS9D1	ENSG00000075399
BAZ2A	ENSG00000076108
UBE2T	ENSG00000077152
PIK3C3	ENSG00000078142
SAR1A	ENSG00000079332
KIAA0020	ENSG00000080608
NDC80	ENSG00000080986
CXCL2	ENSG00000081041
GEMIN5	ENSG00000082516
XPO1	ENSG00000082898
SLC27A5	ENSG00000083807
RRN3	ENSG00000085721
EPDR1	ENSG00000086289
SF3B2	ENSG00000087365
SMOX	ENSG00000088826
TESC	ENSG00000088992
GANAB	ENSG00000089597
MLF2	ENSG00000089693
GOLGA3	ENSG00000090615
DLL3	ENSG00000090932
NAT14	ENSG00000090971
TBX15	ENSG00000092607
CDC45	ENSG00000093009
CDC7	ENSG00000097046
ABLIM1	ENSG00000099204
HNRNPM	ENSG00000099783
CDC34	ENSG00000099804
SNRPD3	ENSG00000100028
PIK3IP1	ENSG00000100100
TNRC6B	ENSG00000100354
RANGAP1	ENSG00000100401
GZMB	ENSG00000100453
VCPKMT	ENSG00000100483
NIN	ENSG00000100503
TIMM9	ENSG00000100575
KIAA0586	ENSG00000100578
ZC3H14	ENSG00000100722
CHD8	ENSG00000100888
MMP9	ENSG00000100985
PFDN4	ENSG00000101132
EEF1A2	ENSG00000101210
LPIN2	ENSG00000101577
MOSPD1	ENSG00000101928
MAGT1	ENSG00000102158
MLYCD	ENSG00000103150
AQP9	ENSG00000103569
CA2	ENSG00000104267
MCM4	ENSG00000104738
HNRNPL	ENSG00000104824
NFKBIB	ENSG00000104825
PLEKHJ1	ENSG00000104886
OLFM2	ENSG00000105088
HNRNPUL1	ENSG00000105323
WDR83OS	ENSG00000105583
ISYNA1	ENSG00000105655
ERF	ENSG00000105722
HOXA1	ENSG00000105991
PLEKHA8	ENSG00000106086
IMPDH1	ENSG00000106348
MYL7	ENSG00000106631
NMRK1	ENSG00000106733
NPDC1	ENSG00000107281
RAB11FIP2	ENSG00000107560
SPOCK2	ENSG00000107742
MAP3K8	ENSG00000107968
PFN1	ENSG00000108518
SLC25A11	ENSG00000108528
ICAM2	ENSG00000108622
CCL8	ENSG00000108700
PHF12	ENSG00000109118
DCUN1D4	ENSG00000109184
KLF3	ENSG00000109787
NCAPG	ENSG00000109805
ATG2A	ENSG00000110046
RNF141	ENSG00000110315
HIPK3	ENSG00000110422
MADD	ENSG00000110514
BCL7A	ENSG00000110987
CYP27B1	ENSG00000111012
METAP2	ENSG00000111142
IFNG	ENSG00000111537
SPSB2	ENSG00000111671
RAB35	ENSG00000111737
COL12A1	ENSG00000111799
IL17F	ENSG00000112116
GMDS	ENSG00000112699
VEGFA	ENSG00000112715
ENPP5	ENSG00000112796
LNPEP	ENSG00000113441
LIFR	ENSG00000113594
SEC24A	ENSG00000113615
TXNDC15	ENSG00000113621
BNIP1	ENSG00000113734
ECT2	ENSG00000114346
HHLA2	ENSG00000114455
IL1A	ENSG00000115008
NCL	ENSG00000115053
ACVR1	ENSG00000115170
SNX17	ENSG00000115234
PAPOLG	ENSG00000115421
PECR	ENSG00000115425
KDM3A	ENSG00000115548
PPP1R7	ENSG00000115685
SRSF7	ENSG00000115875
CD207	ENSG00000116031
MEF2D	ENSG00000116604
FBXO6	ENSG00000116663
ID3	ENSG00000117318
CDC20	ENSG00000117399
RCAN3	ENSG00000117602
37316	ENSG00000117791
CAMSAP2	ENSG00000118200
SPP1	ENSG00000118785
FAM86A	ENSG00000118894
SLC46A2	ENSG00000119457
HSDL2	ENSG00000119471
DLST	ENSG00000119689
PYROXD2	ENSG00000119943
DUSP1	ENSG00000120129
CAAP1	ENSG00000120159
NUP43	ENSG00000120253
TNN	ENSG00000120332
GPSM2	ENSG00000121957
PQLC1	ENSG00000122490
ZMIZ2	ENSG00000122515
CCZ1	ENSG00000122674
PLAU	ENSG00000122861
ACOT9	ENSG00000123130
CENPK	ENSG00000123219
HOXC13	ENSG00000123364
TUBA1B	ENSG00000123416
ATPAF1	ENSG00000123472
AGO2	ENSG00000123908
ENKD1	ENSG00000124074
FOSB	ENSG00000125740
STK35	ENSG00000125834
CCR7	ENSG00000126353
IFI6	ENSG00000126709
RAP1B	ENSG00000127314
TUBA4A	ENSG00000127824
FGL2	ENSG00000127951
GNAI1	ENSG00000127955
SPINK2	ENSG00000128040
ASPHD2	ENSG00000128203
MBD4	ENSG00000129071
TXNDC17	ENSG00000129235
DTD2	ENSG00000129480
EAPP	ENSG00000129518
MAU2	ENSG00000129933
RPL36	ENSG00000130255
MAP1S	ENSG00000130479
KLHDC7B	ENSG00000130487
PGPEP1	ENSG00000130517
ZC3H4	ENSG00000130749
ZNF331	ENSG00000130844
GINS2	ENSG00000131153
TRAF3	ENSG00000131323
UBE2D2	ENSG00000131508
IL13RA1	ENSG00000131724
VPS4A	ENSG00000132612
ATP8A2	ENSG00000132932
MYH10	ENSG00000133026
TPT1	ENSG00000133112
PDE6B	ENSG00000133256
ATP13A3	ENSG00000133657
MICALCL	ENSG00000133808
DPH6	ENSG00000134146
EMP1	ENSG00000134531
KLRC1	ENSG00000134545
TMEM165	ENSG00000134851
COL4A2	ENSG00000134871
CTSL	ENSG00000135047
PRPH	ENSG00000135406
PRADC1	ENSG00000135617
MPHOSPH6	ENSG00000135698
TAF5L	ENSG00000135801
CYP27A1	ENSG00000135929
TMEM127	ENSG00000135956
RCBTB1	ENSG00000136144
RAC1	ENSG00000136238
NMT1	ENSG00000136448
GYPC	ENSG00000136732
KIAA0368	ENSG00000136813
FPGS	ENSG00000136877
DPM2	ENSG00000136908
PDCL	ENSG00000136940
DENND4C	ENSG00000137145
TUBB2B	ENSG00000137285
RNF144B	ENSG00000137393
GGH	ENSG00000137563
SORL1	ENSG00000137642
MMP7	ENSG00000137673
THBS1	ENSG00000137801
NUSAP1	ENSG00000137804
RPLP1	ENSG00000137818
BCAR3	ENSG00000137936
EPT1	ENSG00000138018
CYP1B1	ENSG00000138061
KIF20B	ENSG00000138182
CARF	ENSG00000138380
AP1AR	ENSG00000138660
GABARAPL1	ENSG00000139112
RHOF	ENSG00000139725
NEIL1	ENSG00000140398
MESDC1	ENSG00000140406
IGF1R	ENSG00000140443
LINS	ENSG00000140471
ULK3	ENSG00000140474
RPS2	ENSG00000140988
SGSM2	ENSG00000141258
ESCO1	ENSG00000141446
PMAIP1	ENSG00000141682
MIEN1	ENSG00000141741
EMP3	ENSG00000142227
KIAA0319L	ENSG00000142687
MAP3K6	ENSG00000142733
PIGK	ENSG00000142892
MTF2	ENSG00000143033
UCK2	ENSG00000143179
XCL1	ENSG00000143184
SDHC	ENSG00000143252
RGL1	ENSG00000143344
SF3B4	ENSG00000143368
DTL	ENSG00000143476
TPM3	ENSG00000143549
PARP1	ENSG00000143799
GALM	ENSG00000143891
CALM2	ENSG00000143933
THNSL2	ENSG00000144115
ACKR2	ENSG00000144648
AMT	ENSG00000145020
GZMA	ENSG00000145649
LHFPL2	ENSG00000145685
POMZP3	ENSG00000146707
LRP12	ENSG00000147650
VLDLR	ENSG00000147852
UGCG	ENSG00000148154
STOM	ENSG00000148175
ADM	ENSG00000148926
EML3	ENSG00000149499
CHEK1	ENSG00000149554
FEZ1	ENSG00000149557
DSN1	ENSG00000149636
N6AMT2	ENSG00000150456
NUBPL	ENSG00000151413
VPS26B	ENSG00000151502
PSTPIP2	ENSG00000152229
UHMK1	ENSG00000152332
MBNL1	ENSG00000152601
RASGRP3	ENSG00000152689
IFIT5	ENSG00000152778
BANK1	ENSG00000153064
ACMSD	ENSG00000153086
SMARCA5	ENSG00000153147
RMND5A	ENSG00000153561
PID1	ENSG00000153823
NRGN	ENSG00000154146
ATP5G3	ENSG00000154518
KLF10	ENSG00000155090
GRAMD3	ENSG00000155324
RHOC	ENSG00000155366
PSD3	ENSG00000156011
GALK2	ENSG00000156958
FCHO2	ENSG00000157107
RER1	ENSG00000157916
FANCC	ENSG00000158169
DUSP23	ENSG00000158716
NDUFS2	ENSG00000158864
FCER1G	ENSG00000158869
MORC3	ENSG00000159256
PTMS	ENSG00000159335
M1AP	ENSG00000159374
CCDC28B	ENSG00000160050
CBS	ENSG00000160200
LSS	ENSG00000160285
PCNT	ENSG00000160299
ZNF761	ENSG00000160336
MED27	ENSG00000160563
VPS11	ENSG00000160695
UBE2Q1	ENSG00000160714
PMF1	ENSG00000160783
LMNA	ENSG00000160789
AZGP1	ENSG00000160862
LY6E	ENSG00000160932
YDJC	ENSG00000161179
ABCF3	ENSG00000161204
ITGA5	ENSG00000161638
FAM171A2	ENSG00000161682
AQP5	ENSG00000161798
GRASP	ENSG00000161835
SYCE2	ENSG00000161860
CXCL16	ENSG00000161921
GNG3	ENSG00000162188
KLHL21	ENSG00000162413
ALPP	ENSG00000163283
MRPS18C	ENSG00000163319
LMOD3	ENSG00000163380
SLC22A15	ENSG00000163393
IGFBP7	ENSG00000163453
WDFY3	ENSG00000163625
C4orf36	ENSG00000163633
GMPS	ENSG00000163655
TIPARP	ENSG00000163659
CXCL3	ENSG00000163734
CXCL5	ENSG00000163735
MTHFD2L	ENSG00000163738
FBXO40	ENSG00000163833
RPL39L	ENSG00000163923
ICE1	ENSG00000164151
OTUD4	ENSG00000164164
NIPBL	ENSG00000164190
MB21D1	ENSG00000164430
C7orf57	ENSG00000164746
GPR146	ENSG00000164849
ABCA1	ENSG00000165029
ZNF367	ENSG00000165244
LRRC18	ENSG00000165383
INPPL1	ENSG00000165458
COMTD1	ENSG00000165644
UBTD1	ENSG00000165886
TTC7B	ENSG00000165914
TRMT61A	ENSG00000166166
C11orf74	ENSG00000166352
RPL27A	ENSG00000166441
WEE1	ENSG00000166483
TK2	ENSG00000166548
BLCAP	ENSG00000166619
KIAA0101	ENSG00000166803
MESP1	ENSG00000166823
NAV2	ENSG00000166833
PLK1	ENSG00000166851
MRPL16	ENSG00000166902
SCG5	ENSG00000166922
AKTIP	ENSG00000166971
GNGT2	ENSG00000167083
ENGASE	ENSG00000167280
CDT1	ENSG00000167513
RHEBL1	ENSG00000167550
TUBA1C	ENSG00000167553
LAIR2	ENSG00000167618
SPINT2	ENSG00000167642
TMIGD2	ENSG00000167664
CD300A	ENSG00000167851
TK1	ENSG00000167900
MLST8	ENSG00000167965
CX3CR1	ENSG00000168329
MLKL	ENSG00000168404
POLR3D	ENSG00000168495
SLC20A2	ENSG00000168575
IL7R	ENSG00000168685
SEMA4C	ENSG00000168758
ABHD15	ENSG00000168792
PLA2G4F	ENSG00000168907
CEP120	ENSG00000168944
MECP2	ENSG00000169057
AFAP1L2	ENSG00000169129
PCSK9	ENSG00000169174
MN1	ENSG00000169184
SLC50A1	ENSG00000169241
CXCL10	ENSG00000169245
ADRB2	ENSG00000169252
PGM2	ENSG00000169299
CXCL8	ENSG00000169429
FASN	ENSG00000169710
CNBP	ENSG00000169714
TAPT1	ENSG00000169762
CALML6	ENSG00000169885
TM4SF1	ENSG00000169908
SIK2	ENSG00000170145
CDK1	ENSG00000170312
B3GNT2	ENSG00000170340
SOCS6	ENSG00000170677
KBTBD2	ENSG00000170852
PDE7B	ENSG00000171408
DNAI2	ENSG00000171595
NMUR1	ENSG00000171596
ENC1	ENSG00000171617
SPSB1	ENSG00000171621
ZNF217	ENSG00000171940
SLFN12	ENSG00000172123
OR1A1	ENSG00000172146
CEBPB	ENSG00000172216
BPGM	ENSG00000172331
PPP1CA	ENSG00000172531
KLHL6	ENSG00000172578
CHCHD1	ENSG00000172586
KDM2A	ENSG00000173120
ZNF483	ENSG00000173258
SNCG	ENSG00000173267
GPR148	ENSG00000173302
OLR1	ENSG00000173391
SSSCA1	ENSG00000173465
CCDC106	ENSG00000173581
GOLIM4	ENSG00000173905
CEP19	ENSG00000174007
MGA	ENSG00000174197
PITPNA	ENSG00000174238
LINGO2	ENSG00000174482
DOLK	ENSG00000175283
PPP2R2D	ENSG00000175470
LIPT2	ENSG00000175536
GAPT	ENSG00000175857
BASP1	ENSG00000176788
TYMS	ENSG00000176890
PNMA1	ENSG00000176903
ULK1	ENSG00000177169
UBE2U	ENSG00000177414
AGTRAP	ENSG00000177674
PVRL3	ENSG00000177707
KIAA0195	ENSG00000177728
HNRNPA0	ENSG00000177733
ZBTB41	ENSG00000177888
GALNT11	ENSG00000178234
WDR6	ENSG00000178252
TMEM11	ENSG00000178307
ZNF223	ENSG00000178386
ZBTB7A	ENSG00000178951
KLHDC7A	ENSG00000179023
EGR3	ENSG00000179388
DNAJB8	ENSG00000179407
PSTK	ENSG00000179988
ZADH2	ENSG00000180011
MTURN	ENSG00000180354
TMEM64	ENSG00000180694
HIST3H2A	ENSG00000181218
HKR1	ENSG00000181666
ZBTB20	ENSG00000181722
COPG1	ENSG00000181789
LSM10	ENSG00000181817
GINS3	ENSG00000181938
CHST15	ENSG00000182022
RGMA	ENSG00000182175
CSF1R	ENSG00000182578
HOXB4	ENSG00000182742
HIST2H3D	ENSG00000183598
ALYREF	ENSG00000183684
CBX6	ENSG00000183741
TSPYL2	ENSG00000184205
TMEM173	ENSG00000184584
PARPBP	ENSG00000185480
CALHM1	ENSG00000185933
KRT73	ENSG00000186049
C15orf41	ENSG00000186073
BCL9L	ENSG00000186174
MKL2	ENSG00000186260
PRG2	ENSG00000186652
PRR5	ENSG00000186654
ZFP91	ENSG00000186660
TET3	ENSG00000187605
ISG15	ENSG00000187608
RGPD1	ENSG00000187627
GPR89B	ENSG00000188092
ZNF563	ENSG00000188868
LIPI	ENSG00000188992
SF3B3	ENSG00000189091
SPATS2L	ENSG00000196141
S100A4	ENSG00000196154
PPIA	ENSG00000196262
ZNF124	ENSG00000196418
TSC22D2	ENSG00000196428
HBG2	ENSG00000196565
HSH2D	ENSG00000196684
ZNF418	ENSG00000196724
ARHGEF12	ENSG00000196914
FLNA	ENSG00000196924
ZNF679	ENSG00000197123
LRRC8B	ENSG00000197147
ZNF786	ENSG00000197362
SHPK	ENSG00000197417
ZNF841	ENSG00000197608
SERPINB2	ENSG00000197632
OCLN	ENSG00000197822
HIST1H2BK	ENSG00000197903
ZNF71	ENSG00000197951
SOWAHC	ENSG00000198142
PIM3	ENSG00000198355
ZNF480	ENSG00000198464
NUDT16	ENSG00000198585
FAM169A	ENSG00000198780
FOXJ3	ENSG00000198815
MT-CO3	ENSG00000198938
CENPW	ENSG00000203760
HIST2H2BF	ENSG00000203814
ARRDC1-AS1	ENSG00000203993
MAFB	ENSG00000204103
ZDHHC18	ENSG00000204160
PFDN6	ENSG00000204220
HLA-DOA	ENSG00000204252
VARS	ENSG00000204394
NCR3	ENSG00000204475
PRAMEF7	ENSG00000204510
LILRB3	ENSG00000204577
TCTN1	ENSG00000204852
ZNF425	ENSG00000204947
TMEM200C	ENSG00000206432
METTL6	ENSG00000206562
SRA1	ENSG00000213523
C20orf202	ENSG00000215595
C6orf226	ENSG00000221821
PPP3R1	ENSG00000221823
HLA-DPB1	ENSG00000237710
GATSL3	ENSG00000239282
KRTAP10-11	ENSG00000243489
TMEM158	ENSG00000249992
EID1	ENSG00000255302
STH	ENSG00000256762
MYH4	ENSG00000264424
TXNIP	ENSG00000265972
FDX1L	ENSG00000267673
CTAGE6	ENSG00000271321
DCP1A	ENSG00000272886
HIST1H2BG	ENSG00000273802
TUBGCP5	ENSG00000275835
CCL3L3	ENSG00000276085
MARCKS	ENSG00000277443
CCL3	ENSG00000277632
HIST1H3C	ENSG00000278272
Tcf7l2	ENSMUSG00000024985
Ctnnd1	ENSMUSG00000034101
Hnrnpu	ENSMUSG00000039630
Trim71	ENSMUSG00000079259

## Sheet: miR-142-3p
Ensembl gene ID	Gene		Gene ontology biological processes	Number of reference genes (20851)	Actual genes (836)	Expected genes	Over/under	Fold enrichment	Raw p-value	False discovery rate
ENSG00000000003	TSPAN6		negative regulation of transcription by RNA polymerase II (GO:0000122)	885	73	35.48	+	2.06	2.57e-08	6.02e-06
ENSG00000001561	ENPP4		viral process (GO:0016032)	701	62	28.11	+	2.21	4.37e-08	9.41e-06
ENSG00000001631	KRIT1		protein ubiquitination (GO:0016567)	700	58	28.07	+	2.07	6.78e-07	9.91e-05
ENSG00000002549	LAP3		regulation of protein modification process (GO:0031399)	1873	120	75.1	+	1.6	8.82e-07	0.000124
ENSG00000003402	CFLAR		positive regulation of transcription by RNA polymerase II (GO:0045944)	1223	85	49.03	+	1.73	2.48e-06	0.000329
ENSG00000005893	LAMP2		negative regulation of intracellular signal transduction (GO:1902532)	505	45	20.25	+	2.22	2.55e-06	0.000333
ENSG00000007062	PROM1		regulation of cell cycle (GO:0051726)	1243	83	49.84	+	1.67	1.23e-05	0.00143
ENSG00000007968	E2F2		regulation of hemopoiesis (GO:1903706)	460	39	18.44	+	2.11	2.96e-05	0.00316
ENSG00000008277	ADAM22		post-embryonic development (GO:0009791)	89	14	3.57	+	3.92	4.09e-05	0.00421
ENSG00000008282	SYPL1		protein stabilization (GO:0050821)	189	21	7.58	+	2.77	6.65e-05	0.00638
ENSG00000009307	CSDE1		positive regulation of molecular function (GO:0044093)	1817	108	72.85	+	1.48	6.79e-05	0.00644
ENSG00000011007	TCEB3		cellular response to lipid (GO:0071396)	528	41	21.17	+	1.94	0.000142	0.0125
ENSG00000011260	UTP18		positive regulation of organelle organization (GO:0010638)	637	47	25.54	+	1.84	0.000158	0.0138
ENSG00000011426	ANLN		positive regulation of cell projection organization (GO:0031346)	395	33	15.84	+	2.08	0.00018	0.0155
ENSG00000012822	CALCOCO1		post-Golgi vesicle-mediated transport (GO:0006892)	131	16	5.25	+	3.05	0.000181	0.0155
ENSG00000014824	SLC30A9		cellular response to hormone stimulus (GO:0032870)	613	45	24.58	+	1.83	0.000193	0.0162
ENSG00000016864	GLT8D1		regulation of transferase activity (GO:0051338)	1017	66	40.78	+	1.62	0.000245	0.0201
ENSG00000023287	RB1CC1		protein export from nucleus (GO:0006611)	150	17	6.01	+	2.83	0.000258	0.0211
ENSG00000023318	ERP44		Fc receptor signaling pathway (GO:0038093)	240	23	9.62	+	2.39	0.000264	0.0214
ENSG00000023330	ALAS1		endoplasmic reticulum to Golgi vesicle-mediated transport (GO:0006888)	197	20	7.9	+	2.53	0.000295	0.0237
ENSG00000028203	VEZT		retrograde vesicle-mediated transport, Golgi to endoplasmic reticulum (GO:0006890)	84	12	3.37	+	3.56	0.000318	0.0253
ENSG00000028277	POU2F2		gene silencing (GO:0016458)	168	18	6.74	+	2.67	0.000323	0.0255
ENSG00000029639	TFB1M		ER-nucleus signaling pathway (GO:0006984)	38	8	1.52	+	5.25	0.000335	0.026
ENSG00000030304	MUSK		leukocyte differentiation (GO:0002521)	343	29	13.75	+	2.11	0.000333	0.026
ENSG00000039123	SKIV2L2		regulation of protein phosphorylation (GO:0001932)	1454	87	58.3	+	1.49	0.000337	0.0261
ENSG00000039523	FAM65A		regulation of cellular protein localization (GO:1903827)	556	41	22.29	+	1.84	0.000341	0.0262
ENSG00000041357	PSMA4		thymus development (GO:0048538)	49	9	1.96	+	4.58	0.000352	0.0269
ENSG00000048392	RRM2B		positive regulation of cell differentiation (GO:0045597)	990	64	39.69	+	1.61	0.000384	0.029
ENSG00000048740	CELF2		negative regulation of oxidative stress-induced neuron death (GO:1903204)	20	6	0.8	+	7.48	0.000383	0.0292
ENSG00000050730	TNIP3		regulation of plasma membrane bounded cell projection organization (GO:0120035)	686	48	27.5	+	1.75	0.000394	0.0295
ENSG00000051108	HERPUD1		RNA metabolic process (GO:0016070)	1690	98	67.76	+	1.45	0.0004	0.0295
ENSG00000051620	HEBP2		regulation of gene expression, epigenetic (GO:0040029)	249	23	9.98	+	2.3	0.000399	0.0296
ENSG00000052795	FNIP2		peptidyl-serine phosphorylation (GO:0018105)	174	18	6.98	+	2.58	0.000474	0.034
ENSG00000055208	TAB2		regulation of nucleocytoplasmic transport (GO:0046822)	116	14	4.65	+	3.01	0.000499	0.0357
ENSG00000055332	EIF2AK2		cellular response to oxidative stress (GO:0034599)	238	22	9.54	+	2.31	0.000531	0.0378
ENSG00000057019	DCBLD2		cytosolic transport (GO:0016482)	146	16	5.85	+	2.73	0.000543	0.0381
ENSG00000057657	PRDM1		establishment of RNA localization (GO:0051236)	204	20	8.18	+	2.45	0.000589	0.0411
ENSG00000060749	QSER1		regulation of supramolecular fiber organization (GO:1902903)	374	30	15	+	2	0.000602	0.0417
ENSG00000061676	NCKAP1		regulation of phosphoprotein phosphatase activity (GO:0043666)	119	14	4.77	+	2.93	0.000629	0.0434
ENSG00000061918	GUCY1B3		proteasome-mediated ubiquitin-dependent protein catabolic process (GO:0043161)	324	27	12.99	+	2.08	0.000659	0.0441
ENSG00000062485	CS		histone H4 acetylation (GO:0043967)	54	9	2.17	+	4.16	0.000659	0.0443
ENSG00000063180	CA11		mRNA destabilization (GO:0061157)	32	7	1.28	+	5.46	0.000645	0.0443
ENSG00000063438	AHRR		vesicle cytoskeletal trafficking (GO:0099518)	54	9	2.17	+	4.16	0.000659	0.0445
ENSG00000064012	CASP8		endosomal transport (GO:0016197)	228	21	9.14	+	2.3	0.000742	0.0491
ENSG00000065243	PKN2
ENSG00000065413	ANKRD44
ENSG00000065833	ME1
ENSG00000066279	ASPM
ENSG00000066455	GOLGA5
ENSG00000067064	IDI1
ENSG00000067208	EVI5
ENSG00000068305	MEF2A
ENSG00000068383	INPP5A
ENSG00000069275	NUCKS1
ENSG00000069431	ABCC9
ENSG00000069956	MAPK6
ENSG00000070423	RNF126
ENSG00000070526	ST6GALNAC1
ENSG00000071073	MGAT4A
ENSG00000072364	AFF4
ENSG00000073756	PTGS2
ENSG00000073849	ST6GAL1
ENSG00000074211	PPP2R2C
ENSG00000074695	LMAN1
ENSG00000075151	EIF4G3
ENSG00000075420	FNDC3B
ENSG00000076108	BAZ2A
ENSG00000076321	KLHL20
ENSG00000076554	TPD52
ENSG00000076716	GPC4
ENSG00000077254	USP33
ENSG00000077549	CAPZB
ENSG00000077943	ITGA8
ENSG00000078043	PIAS2
ENSG00000078140	UBE2K
ENSG00000079257	LXN
ENSG00000080546	SESN1
ENSG00000080802	CNOT4
ENSG00000080819	CPOX
ENSG00000080822	CLDND1
ENSG00000081181	ARG2
ENSG00000081853	PCDHGA2
ENSG00000082258	CCNT2
ENSG00000082898	XPO1
ENSG00000083168	KAT6A
ENSG00000083444	PLOD1
ENSG00000083520	DIS3
ENSG00000083857	FAT1
ENSG00000084652	TXLNA
ENSG00000084733	RAB10
ENSG00000085365	SCAMP1
ENSG00000085733	CTTN
ENSG00000085872	CHERP
ENSG00000086200	IPO11
ENSG00000086758	HUWE1
ENSG00000087053	MTMR2
ENSG00000087263	OGFOD1
ENSG00000087460	GNAS
ENSG00000088247	KHSRP
ENSG00000088833	NSFL1C
ENSG00000089057	SLC23A2
ENSG00000089199	CHGB
ENSG00000090905	TNRC6A
ENSG00000091009	RBM27
ENSG00000091039	OSBPL8
ENSG00000092148	HECTD1
ENSG00000092199	HNRNPC
ENSG00000093144	ECHDC1
ENSG00000094804	CDC6
ENSG00000094975	SUCO
ENSG00000095139	ARCN1
ENSG00000099797	TECR
ENSG00000099995	SF3A1
ENSG00000100105	PATZ1
ENSG00000100129	EIF3L
ENSG00000100225	FBXO7
ENSG00000100285	NEFH
ENSG00000100296	THOC5
ENSG00000100345	MYH9
ENSG00000100354	TNRC6B
ENSG00000100503	NIN
ENSG00000100522	GNPNAT1
ENSG00000100523	DDHD1
ENSG00000100625	SIX4
ENSG00000100697	DICER1
ENSG00000100749	VRK1
ENSG00000100804	PSMB5
ENSG00000100836	PABPN1
ENSG00000100916	BRMS1L
ENSG00000101040	ZMYND8
ENSG00000101126	ADNP
ENSG00000101363	MANBAL
ENSG00000101447	FAM83D
ENSG00000101544	ADNP2
ENSG00000101558	VAPA
ENSG00000101596	SMCHD1
ENSG00000101665	SMAD7
ENSG00000101842	VSIG1
ENSG00000101846	STS
ENSG00000101935	AMMECR1
ENSG00000101966	XIAP
ENSG00000102081	FMR1
ENSG00000102531	FNDC3A
ENSG00000102755	FLT1
ENSG00000102780	DGKH
ENSG00000102802	MEDAG
ENSG00000103018	CYB5B
ENSG00000103160	HSDL1
ENSG00000103351	CLUAP1
ENSG00000103404	USP31
ENSG00000104343	UBE2W
ENSG00000104408	EIF3E
ENSG00000104497	SNX16
ENSG00000104824	HNRNPL
ENSG00000104885	DOT1L
ENSG00000105173	CCNE1
ENSG00000105221	AKT2
ENSG00000105248	CCDC94
ENSG00000105438	KDELR1
ENSG00000105568	PPP2R1A
ENSG00000105639	JAK3
ENSG00000105647	PIK3R2
ENSG00000105649	RAB3A
ENSG00000105723	GSK3A
ENSG00000105855	ITGB8
ENSG00000106031	HOXA13
ENSG00000106261	ZKSCAN1
ENSG00000106263	EIF3B
ENSG00000106299	WASL
ENSG00000106415	GLCCI1
ENSG00000106615	RHEB
ENSG00000106771	TMEM245
ENSG00000106780	MEGF9
ENSG00000106785	TRIM14
ENSG00000106799	TGFBR1
ENSG00000107036	RIC1
ENSG00000107290	SETX
ENSG00000107438	PDLIM1
ENSG00000107443	CCNJ
ENSG00000107560	RAB11FIP2
ENSG00000107789	MINPP1
ENSG00000107798	LIPA
ENSG00000107897	ACBD5
ENSG00000107938	EDRF1
ENSG00000108021	FAM208B
ENSG00000108091	CCDC6
ENSG00000108256	NUFIP2
ENSG00000108344	PSMD3
ENSG00000108395	TRIM37
ENSG00000108576	SLC6A4
ENSG00000108588	CCDC47
ENSG00000108960	MMD
ENSG00000109184	DCUN1D4
ENSG00000109458	GAB1
ENSG00000109685	WHSC1
ENSG00000109736	MFSD10
ENSG00000110048	OSBP
ENSG00000110422	HIPK3
ENSG00000110429	FBXO3
ENSG00000110768	GTF2H1
ENSG00000110911	SLC11A2
ENSG00000111142	METAP2
ENSG00000111145	ELK3
ENSG00000111266	DUSP16
ENSG00000111276	CDKN1B
ENSG00000111319	SCNN1A
ENSG00000111331	OAS3
ENSG00000111371	SLC38A1
ENSG00000111652	COPS7A
ENSG00000111727	HCFC2
ENSG00000111846	GCNT2
ENSG00000111885	MAN1A1
ENSG00000112137	PHACTR1
ENSG00000112144	ICK
ENSG00000112200	ZNF451
ENSG00000112249	ASCC3
ENSG00000112335	SNX3
ENSG00000112486	CCR6
ENSG00000112773	FAM46A
ENSG00000112983	BRD8
ENSG00000113248	PCDHB15
ENSG00000113369	ARRDC3
ENSG00000113460	BRIX1
ENSG00000113580	NR3C1
ENSG00000114125	RNF7
ENSG00000114354	TFG
ENSG00000114770	ABCC5
ENSG00000114796	KLHL24
ENSG00000115084	SLC35F5
ENSG00000115145	STAM2
ENSG00000115524	SF3B1
ENSG00000115540	MOB4
ENSG00000115760	BIRC6
ENSG00000115946	PNO1
ENSG00000115966	ATF2
ENSG00000116062	MSH6
ENSG00000116176	TPSG1
ENSG00000116209	TMEM59
ENSG00000116406	EDEM3
ENSG00000116539	ASH1L
ENSG00000116731	PRDM2
ENSG00000117155	SSX2IP
ENSG00000117280	RAB29
ENSG00000117523	PRRC2C
ENSG00000117758	STX12
ENSG00000118058	KMT2A
ENSG00000118454	ANKRD13C
ENSG00000118620	ZNF430
ENSG00000118777	ABCG2
ENSG00000118985	ELL2
ENSG00000119396	RAB14
ENSG00000119705	SLIRP
ENSG00000119760	SUPT7L
ENSG00000119812	FAM98A
ENSG00000119899	SLC17A5
ENSG00000119969	HELLS
ENSG00000120159	CAAP1
ENSG00000120327	PCDHB14
ENSG00000120451	SNX19
ENSG00000120509	PDZD11
ENSG00000120690	ELF1
ENSG00000120733	KDM3B
ENSG00000120742	SERP1
ENSG00000120798	NR2C1
ENSG00000120802	TMPO
ENSG00000120925	RNF170
ENSG00000121377	TAS2R7
ENSG00000121406	ZNF549
ENSG00000121775	TMEM39B
ENSG00000122033	MTIF3
ENSG00000122203	KIAA1191
ENSG00000122218	COPA
ENSG00000122299	ZC3H7A
ENSG00000122482	ZNF644
ENSG00000122566	HNRNPA2B1
ENSG00000122705	CLTA
ENSG00000122741	DCAF10
ENSG00000122779	TRIM24
ENSG00000122884	P4HA1
ENSG00000123094	RASSF8
ENSG00000123213	NLN
ENSG00000123219	CENPK
ENSG00000123562	MORF4L2
ENSG00000123843	C4BPB
ENSG00000124103	FAM209A
ENSG00000124207	CSE1L
ENSG00000124214	STAU1
ENSG00000124222	STX16
ENSG00000124422	USP22
ENSG00000124508	BTN2A2
ENSG00000124571	XPO5
ENSG00000124782	RREB1
ENSG00000124788	ATXN1
ENSG00000125149	C16orf70
ENSG00000125388	GRK4
ENSG00000125484	GTF3C4
ENSG00000125629	INSIG2
ENSG00000125821	DTD1
ENSG00000125944	HNRNPR
ENSG00000126012	KDM5C
ENSG00000126777	KTN1
ENSG00000126804	ZBTB1
ENSG00000127081	ZNF484
ENSG00000127328	RAB3IP
ENSG00000127481	UBR4
ENSG00000127946	HIP1
ENSG00000128513	POT1
ENSG00000128585	MKLN1
ENSG00000128609	NDUFA5
ENSG00000128791	TWSG1
ENSG00000129250	KIF1C
ENSG00000129351	ILF3
ENSG00000129422	MTUS1
ENSG00000130338	TULP4
ENSG00000130429	ARPC1B
ENSG00000130713	EXOSC2
ENSG00000130764	LRRC47
ENSG00000130856	ZNF236
ENSG00000131013	PPIL4
ENSG00000131023	LATS1
ENSG00000131236	CAP1
ENSG00000131381	ZFYVE20
ENSG00000131469	RPL27
ENSG00000131626	PPFIA1
ENSG00000132182	NUP210
ENSG00000132341	RAN
ENSG00000132436	FIGNL1
ENSG00000132549	VPS13B
ENSG00000132842	AP3B1
ENSG00000132872	SYT4
ENSG00000132912	DCTN4
ENSG00000133104	SPG20
ENSG00000133740	E2F5
ENSG00000133794	ARNTL
ENSG00000134001	EIF2S1
ENSG00000134262	AP4B1
ENSG00000134285	FKBP11
ENSG00000134318	ROCK2
ENSG00000134444	KIAA1468
ENSG00000134590	FAM127A
ENSG00000134644	PUM1
ENSG00000134852	CLOCK
ENSG00000134900	TPP2
ENSG00000134970	TMED7
ENSG00000135002	RFK
ENSG00000135052	GOLM1
ENSG00000135164	DMTF1
ENSG00000135211	TMEM60
ENSG00000135249	RINT1
ENSG00000135316	SYNCRIP
ENSG00000135334	AKIRIN2
ENSG00000135387	CAPRIN1
ENSG00000135679	MDM2
ENSG00000135837	CEP350
ENSG00000135905	DOCK10
ENSG00000136108	CKAP2
ENSG00000136152	COG3
ENSG00000136238	RAC1
ENSG00000136240	KDELR2
ENSG00000136436	CALCOCO2
ENSG00000136478	TEX2
ENSG00000136536	2007-03-01
ENSG00000136826	KLF4
ENSG00000136935	GOLGA1
ENSG00000137265	IRF4
ENSG00000137269	LRRC1
ENSG00000137273	FOXF2
ENSG00000137309	HMGA1
ENSG00000137409	MTCH1
ENSG00000137494	ANKRD42
ENSG00000138032	PPM1B
ENSG00000138069	RAB1A
ENSG00000138185	ENTPD1
ENSG00000138411	HECW2
ENSG00000138413	IDH1
ENSG00000138442	WDR12
ENSG00000138448	ITGAV
ENSG00000138463	DIRC2
ENSG00000138600	SPPL2A
ENSG00000138623	SEMA7A
ENSG00000138640	FAM13A
ENSG00000138650	PCDH10
ENSG00000138668	HNRNPD
ENSG00000138802	SEC24B
ENSG00000138834	MAPK8IP3
ENSG00000139154	AEBP2
ENSG00000139292	LGR5
ENSG00000139324	TMTC3
ENSG00000139496	NUPL1
ENSG00000139644	TMBIM6
ENSG00000139746	RBM26
ENSG00000139835	GRTP1
ENSG00000139899	CBLN3
ENSG00000140391	TSPAN3
ENSG00000140948	ZCCHC14
ENSG00000141034	GID4
ENSG00000141232	TOB1
ENSG00000141425	RPRD1A
ENSG00000141506	PIK3R5
ENSG00000141542	RAB40B
ENSG00000141568	FOXK2
ENSG00000141646	SMAD4
ENSG00000142512	SIGLEC10
ENSG00000142534	RPS11
ENSG00000142599	RERE
ENSG00000142627	EPHA2
ENSG00000142687	KIAA0319L
ENSG00000142867	BCL10
ENSG00000142949	PTPRF
ENSG00000143013	LMO4
ENSG00000143149	ALDH9A1
ENSG00000143153	ATP1B1
ENSG00000143158	MPC2
ENSG00000143207	RFWD2
ENSG00000143248	RGS5
ENSG00000143442	POGZ
ENSG00000143621	ILF2
ENSG00000143669	LYST
ENSG00000143756	FBXO28
ENSG00000143771	CNIH4
ENSG00000143799	PARP1
ENSG00000143845	ETNK2
ENSG00000143952	VPS54
ENSG00000144028	SNRNP200
ENSG00000144591	GMPPA
ENSG00000144674	GOLGA4
ENSG00000144824	PHLDB2
ENSG00000144848	ATG3
ENSG00000144895	EIF2A
ENSG00000145569	FAM105A
ENSG00000145604	SKP2
ENSG00000145919	BOD1
ENSG00000146083	RNF44
ENSG00000146247	PHIP
ENSG00000146433	TMEM181
ENSG00000146592	CREB5
ENSG00000146676	PURB
ENSG00000146830	GIGYF1
ENSG00000146834	MEPCE
ENSG00000147044	CASK
ENSG00000147202	DIAPH2
ENSG00000147324	MFHAS1
ENSG00000147383	NSDHL
ENSG00000147457	CHMP7
ENSG00000147535	PPAPDC1B
ENSG00000147548	WHSC1L1
ENSG00000147571	CRH
ENSG00000147862	NFIB
ENSG00000147894	C9orf72
ENSG00000148218	ALAD
ENSG00000148396	SEC16A
ENSG00000148429	USP6NL
ENSG00000148516	ZEB1
ENSG00000148943	LIN7C
ENSG00000149177	PTPRJ
ENSG00000149289	ZC3H12C
ENSG00000149311	ATM
ENSG00000149503	INCENP
ENSG00000149547	EI24
ENSG00000149639	SOGA1
ENSG00000149925	ALDOA
ENSG00000150347	ARID5B
ENSG00000150455	TIRAP
ENSG00000151012	SLC7A11
ENSG00000151151	IPMK
ENSG00000151239	TWF1
ENSG00000151247	EIF4E
ENSG00000151327	FAM177A1
ENSG00000151445	VIPAS39
ENSG00000151458	ANKRD50
ENSG00000151474	FRMD4A
ENSG00000151553	FAM160B1
ENSG00000151726	ACSL1
ENSG00000152061	RABGAP1L
ENSG00000152219	ARL14EP
ENSG00000152242	C18orf25
ENSG00000152409	JMY
ENSG00000152503	TRIM36
ENSG00000152518	ZFP36L2
ENSG00000152556	PFKM
ENSG00000152558	TMEM123
ENSG00000152642	GPD1L
ENSG00000152749	GPR180
ENSG00000152818	UTRN
ENSG00000152926	ZNF117
ENSG00000153113	CAST
ENSG00000153250	RBMS1
ENSG00000153560	UBP1
ENSG00000153561	RMND5A
ENSG00000153790	C7orf31
ENSG00000153922	CHD1
ENSG00000153936	HS2ST1
ENSG00000154144	TBRG1
ENSG00000154217	PITPNC1
ENSG00000154222	CC2D1B
ENSG00000154380	ENAH
ENSG00000154639	CXADR
ENSG00000154945	ANKRD40
ENSG00000155561	NUP205
ENSG00000155760	FZD7
ENSG00000155876	RRAGA
ENSG00000155962	CLIC2
ENSG00000156052	GNAQ
ENSG00000156162	DPY19L4
ENSG00000156273	BACH1
ENSG00000156482	RPL30
ENSG00000156508	EEF1A1
ENSG00000156675	RAB11FIP1
ENSG00000156711	MAPK13
ENSG00000157106	SMG1
ENSG00000157193	LRP8
ENSG00000157224	CLDN12
ENSG00000157514	TSC22D3
ENSG00000157540	DYRK1A
ENSG00000157800	SLC37A3
ENSG00000157823	AP3S2
ENSG00000158373	HIST1H2BD
ENSG00000158417	EIF5B
ENSG00000158467	AHCYL2
ENSG00000158615	PPP1R15B
ENSG00000158669	AGPAT6
ENSG00000159433	STARD9
ENSG00000159915	ZNF233
ENSG00000160050	CCDC28B
ENSG00000160113	NR2F6
ENSG00000160193	WDR4
ENSG00000160194	NDUFV3
ENSG00000160221	C21orf33
ENSG00000160293	VAV2
ENSG00000160352	ZNF714
ENSG00000160551	TAOK1
ENSG00000162368	CMPK1
ENSG00000162378	ZYG11B
ENSG00000162407	PPAP2B
ENSG00000162599	NFIA
ENSG00000162616	DNAJB4
ENSG00000162702	ZNF281
ENSG00000162734	PEA15
ENSG00000162769	FLVCR1
ENSG00000162980	ARL5A
ENSG00000163138	PACRGL
ENSG00000163214	DHX57
ENSG00000163257	DCAF16
ENSG00000163349	HIPK1
ENSG00000163659	TIPARP
ENSG00000163694	RBM47
ENSG00000163820	FYCO1
ENSG00000163872	YEATS2
ENSG00000163932	PRKCD
ENSG00000164086	DUSP7
ENSG00000164117	FBXO8
ENSG00000164134	NAA15
ENSG00000164187	LMBRD2
ENSG00000164292	RHOBTB3
ENSG00000164327	RICTOR
ENSG00000164332	UBLCP1
ENSG00000164442	CITED2
ENSG00000164631	ZNF12
ENSG00000164691	TAGAP
ENSG00000164830	OXR1
ENSG00000165072	MAMDC2
ENSG00000165304	MELK
ENSG00000165322	ARHGAP12
ENSG00000165406	2008-03-01
ENSG00000165410	CFL2
ENSG00000165506	DNAAF2
ENSG00000165650	PDZD8
ENSG00000165689	SDCCAG3
ENSG00000165699	TSC1
ENSG00000165810	BTNL9
ENSG00000165923	AGBL2
ENSG00000166263	STXBP4
ENSG00000166278	C2
ENSG00000166348	USP54
ENSG00000166527	CLEC4D
ENSG00000166987	MBD6
ENSG00000167088	SNRPD1
ENSG00000167106	FAM102A
ENSG00000167193	CRK
ENSG00000167232	ZNF91
ENSG00000167397	VKORC1
ENSG00000167548	KMT2D
ENSG00000167562	ZNF701
ENSG00000167615	LENG8
ENSG00000167700	MFSD3
ENSG00000167987	VPS37C
ENSG00000168036	CTNNB1
ENSG00000168092	PAFAH1B2
ENSG00000168137	SETD5
ENSG00000168268	NT5DC2
ENSG00000168300	PCMTD1
ENSG00000168374	ARF4
ENSG00000168843	FSTL5
ENSG00000168916	ZNF608
ENSG00000169239	CA5B
ENSG00000169359	SLC33A1
ENSG00000169446	MMGT1
ENSG00000169504	CLIC4
ENSG00000169554	ZEB2
ENSG00000169714	CNBP
ENSG00000169926	KLF13
ENSG00000169953	HSFY2
ENSG00000170017	ALCAM
ENSG00000170145	SIK2
ENSG00000170255	MRGPRX1
ENSG00000170604	IRF2BP1
ENSG00000170759	KIF5B
ENSG00000170779	CDCA4
ENSG00000170892	TSEN34
ENSG00000171208	NETO2
ENSG00000171223	JUNB
ENSG00000171310	CHST11
ENSG00000171365	CLCN5
ENSG00000171385	KCND3
ENSG00000171444	MCC
ENSG00000171466	ZNF562
ENSG00000171608	PIK3CD
ENSG00000171634	BPTF
ENSG00000171681	ATF7IP
ENSG00000171840	NINJ2
ENSG00000171940	ZNF217
ENSG00000172175	MALT1
ENSG00000172292	CERS6
ENSG00000172466	ZNF24
ENSG00000172493	AFF1
ENSG00000172534	HCFC1
ENSG00000172667	ZMAT3
ENSG00000172819	RARG
ENSG00000173041	ZNF680
ENSG00000173065	FAM222B
ENSG00000173068	BNC2
ENSG00000173273	TNKS
ENSG00000173402	DAG1
ENSG00000173486	FKBP2
ENSG00000173894	CBX2
ENSG00000174004	NRROS
ENSG00000174010	KLHL15
ENSG00000174231	PRPF8
ENSG00000174437	ATP2A2
ENSG00000174695	TMEM167A
ENSG00000174738	NR1D2
ENSG00000174749	C4orf32
ENSG00000174796	THAP6
ENSG00000174943	KCTD13
ENSG00000175073	VCPIP1
ENSG00000175087	PDIK1L
ENSG00000175203	DCTN2
ENSG00000175264	CHST1
ENSG00000175414	ARL10
ENSG00000175426	PCSK1
ENSG00000175727	MLXIP
ENSG00000176029	C11orf16
ENSG00000176095	IP6K1
ENSG00000176105	YES1
ENSG00000176542	KIAA2018
ENSG00000176896	TCEANC
ENSG00000177000	MTHFR
ENSG00000177463	NR2C2
ENSG00000177570	SAMD12
ENSG00000177830	CHID1
ENSG00000177842	ZNF620
ENSG00000177888	ZBTB41
ENSG00000177917	ARL6IP6
ENSG00000178163	ZNF518B
ENSG00000178177	LCORL
ENSG00000178445	GLDC
ENSG00000178462	TUBAL3
ENSG00000178567	EPM2AIP1
ENSG00000178695	KCTD12
ENSG00000178996	SNX18
ENSG00000179010	MRFAP1
ENSG00000179218	CALR
ENSG00000179295	PTPN11
ENSG00000179403	VWA1
ENSG00000179583	CIITA
ENSG00000179912	R3HDM2
ENSG00000180257	ZNF816
ENSG00000180353	HCLS1
ENSG00000180357	ZNF609
ENSG00000180398	MCFD2
ENSG00000180772	AGTR2
ENSG00000180957	PITPNB
ENSG00000181264	TMEM136
ENSG00000181722	ZBTB20
ENSG00000181789	COPG1
ENSG00000181827	RFX7
ENSG00000181904	C5orf24
ENSG00000182087	TMEM259
ENSG00000182117	NOP10
ENSG00000182141	ZNF708
ENSG00000182158	CREB3L2
ENSG00000182324	KCNJ14
ENSG00000182446	NPLOC4
ENSG00000182504	CEP97
ENSG00000182827	ACBD3
ENSG00000182831	C16orf72
ENSG00000182919	C11orf54
ENSG00000183475	ASB7
ENSG00000183495	EP400
ENSG00000183621	ZNF438
ENSG00000183682	BMP8A
ENSG00000183779	ZNF703
ENSG00000183850	ZNF730
ENSG00000183918	SH2D1A
ENSG00000184203	PPP1R2
ENSG00000184216	IRAK1
ENSG00000184313	MROH7
ENSG00000184384	MAML2
ENSG00000184445	KNTC1
ENSG00000184678	HIST2H2BE
ENSG00000184867	ARMCX2
ENSG00000185305	ARL15
ENSG00000185359	HGS
ENSG00000185475	TMEM179B
ENSG00000185619	PCGF3
ENSG00000185630	PBX1
ENSG00000185650	ZFP36L1
ENSG00000185670	ZBTB3
ENSG00000185722	ANKFY1
ENSG00000185787	MORF4L1
ENSG00000185862	EVI2B
ENSG00000185947	ZNF267
ENSG00000186020	ZNF529
ENSG00000186104	CYP2R1
ENSG00000186260	MKL2
ENSG00000186462	NAP1L2
ENSG00000186660	ZFP91
ENSG00000186812	ZNF397
ENSG00000187554	TLR5
ENSG00000187605	TET3
ENSG00000187742	SECISBP2
ENSG00000188095	MESP2
ENSG00000188171	ZNF626
ENSG00000188352	FOCAD
ENSG00000188419	CHM
ENSG00000188647	PTAR1
ENSG00000188725	SMIM15
ENSG00000188878	FBF1
ENSG00000188986	NELFB
ENSG00000189067	LITAF
ENSG00000189241	TSPYL1
ENSG00000196081	ZNF724P
ENSG00000196233	LCOR
ENSG00000196247	ZNF107
ENSG00000196268	ZNF493
ENSG00000196576	PLXNB2
ENSG00000196705	ZNF431
ENSG00000196712	NF1
ENSG00000196715	VKORC1L1
ENSG00000196776	CD47
ENSG00000196792	STRN3
ENSG00000196865	NHLRC2
ENSG00000196935	SRGAP1
ENSG00000196950	SLC39A10
ENSG00000197020	ZNF100
ENSG00000197050	ZNF420
ENSG00000197157	SND1
ENSG00000197170	PSMD12
ENSG00000197183	NOL4L
ENSG00000197296	FITM2
ENSG00000197323	TRIM33
ENSG00000197329	PELI1
ENSG00000197360	ZNF98
ENSG00000197372	ZNF675
ENSG00000197548	ATG7
ENSG00000197712	FAM114A1
ENSG00000197713	RPE
ENSG00000197879	MYO1C
ENSG00000197888	UGT2B17
ENSG00000197930	ERO1L
ENSG00000198081	ZBTB14
ENSG00000198130	HIBCH
ENSG00000198160	MIER1
ENSG00000198162	MAN1A2
ENSG00000198271	KRTAP4-5
ENSG00000198380	GFPT1
ENSG00000198521	ZNF43
ENSG00000198561	CTNND1
ENSG00000198712	MT-CO2
ENSG00000198715	C1orf85
ENSG00000198740	ZNF652
ENSG00000198763	MT-ND2
ENSG00000198786	MT-ND5
ENSG00000198841	KTI12
ENSG00000198883	PNMA5
ENSG00000198886	MT-ND4
ENSG00000198888	MT-ND1
ENSG00000198899	MT-ATP6
ENSG00000198901	PRC1
ENSG00000198961	PJA2
ENSG00000203880	PCMTD2
ENSG00000204217	BMPR2
ENSG00000204264	PSMB8
ENSG00000204388	HSPA1B
ENSG00000204439	C6orf47
ENSG00000204569	PPP1R10
ENSG00000204673	AKT1S1
ENSG00000204856	FAM216A
ENSG00000205189	ZBTB10
ENSG00000205268	PDE7A
ENSG00000205269	TMEM170B
ENSG00000205339	IPO7
ENSG00000205707	LYRM5
ENSG00000205765	C5orf51
ENSG00000206418	RAB12
ENSG00000213066	FGFR1OP
ENSG00000213096	ZNF254
ENSG00000213741	RPS29
ENSG00000213923	CSNK1E
ENSG00000213995	CARKD
ENSG00000214026	MRPL23
ENSG00000216490	IFI30
ENSG00000221823	PPP3R1
ENSG00000221914	PPP2R2A
ENSG00000224470	ATXN1L
ENSG00000228474	OST4
ENSG00000228835	AC012123.1
ENSG00000230989	HSBP1
ENSG00000237440	ZNF737
ENSG00000237441	RGL2
ENSG00000239672	NME1
ENSG00000241685	ARPC1A
ENSG00000243335	KCTD7
ENSG00000244509	APOBEC3C
ENSG00000250486	FAM218A
ENSG00000253729	PRKDC
ENSG00000253797	UTP14C
ENSG00000253846	PCDHGA10
ENSG00000254087	LYN
ENSG00000254999	BRK1
ENSG00000256087	ZNF432
ENSG00000256223	ZNF10
ENSG00000256771	ZNF253
ENSG00000257218	GATC
ENSG00000257923	CUX1
ENSG00000258677	RP11-463D19.2
ENSG00000261609	GAN
ENSG00000265241	RBM8A
ENSG00000269343	ZNF587B
ENSG00000272886	DCP1A
ENSG00000276231	PIK3R6
ENSG00000277157	HIST1H4D

## Sheet: miR-146a
Ensembl gene ID	Gene		Gene ontology biological processes	Number of reference genes (20851)	Actual genes (4503)	Expected genes	Over/under	Fold enrichment	Raw p-value	False discovery rate
AF086511(hsa)	AF086511(hsa)		camera-type eye development (GO:0043010)	317	104	68.46	+	1.52	0.000303	0.03
AK022044(hsa)	AK022044(hsa)		embryonic organ development (GO:0048568)	443	140	95.67	+	1.46	0.000119	0.0141
AK026784(hsa)	AK026784(hsa)		reproductive structure development (GO:0048608)	429	135	92.65	+	1.46	0.000182	0.0195
AK057704(hsa)	AK057704(hsa)		positive regulation of cell cycle (GO:0045787)	391	122	84.44	+	1.44	0.000553	0.0498
ALP(hsa)	ALP(hsa)		skeletal system development (GO:0001501)	502	154	108.41	+	1.42	0.000187	0.0198
BG547557(hsa)	BG547557(hsa)		animal organ morphogenesis (GO:0009887)	974	298	210.35	+	1.42	1.56e-07	4.3e-05
DNAPTP6(hsa)	DNAPTP6(hsa)		muscle structure development (GO:0061061)	481	147	103.88	+	1.42	0.000313	0.0307
ENSG00000001617	SEMA3F		embryonic morphogenesis (GO:0048598)	583	176	125.91	+	1.4	0.000134	0.0151
ENSG00000001631	KRIT1		negative regulation of transcription by RNA polymerase II (GO:0000122)	885	263	191.13	+	1.38	6.33e-06	0.00106
ENSG00000002587	HS3ST1		negative regulation of protein metabolic process (GO:0051248)	1119	332	241.66	+	1.37	3.34e-07	8.32e-05
ENSG00000003393	ALS2		hemopoiesis (GO:0030097)	571	168	123.31	+	1.36	0.000511	0.0468
ENSG00000003509	NDUFAF7		negative regulation of cell population proliferation (GO:0008285)	690	202	149.01	+	1.36	0.000174	0.0189
ENSG00000003756	RBM5		regulation of secretion by cell (GO:1903530)	768	223	165.86	+	1.34	0.000111	0.0135
ENSG00000004478	FKBP4		regulation of growth (GO:0040008)	683	196	147.5	+	1.33	0.000531	0.0483
ENSG00000004700	RECQL		negative regulation of multicellular organismal process (GO:0051241)	1210	347	261.31	+	1.33	2.66e-06	0.000529
ENSG00000004948	CALCR		negative regulation of developmental process (GO:0051093)	959	272	207.11	+	1.31	6.87e-05	0.00869
ENSG00000005001	PRSS22		regulation of cell differentiation (GO:0045595)	1841	520	397.58	+	1.31	2.86e-08	9.11e-06
ENSG00000005075	POLR2J		regulation of cell migration (GO:0030334)	873	246	188.53	+	1.3	0.000229	0.0236
ENSG00000005175	RPAP3		regulation of multicellular organismal development (GO:2000026)	2065	579	445.96	+	1.3	9.77e-09	3.46e-06
ENSG00000005302	MSL3		regulation of protein localization (GO:0032880)	1050	292	226.76	+	1.29	0.000115	0.0139
ENSG00000005469	CROT		anatomical structure formation involved in morphogenesis (GO:0048646)	900	250	194.36	+	1.29	0.000433	0.0411
ENSG00000005483	KMT2E		positive regulation of transcription by RNA polymerase II (GO:0045944)	1223	335	264.12	+	1.27	9.46e-05	0.0117
ENSG00000005801	ZNF195		generation of neurons (GO:0048699)	1562	424	337.33	+	1.26	2.09e-05	0.00292
ENSG00000005812	FBXL3		response to abiotic stimulus (GO:0009628)	1161	315	250.73	+	1.26	0.000297	0.0295
ENSG00000005961	ITGA2B		response to cytokine (GO:0034097)	1122	304	242.31	+	1.25	0.000409	0.0392
ENSG00000006015	C19orf60		intracellular signal transduction (GO:0035556)	1698	459	366.7	+	1.25	1.28e-05	0.00198
ENSG00000006059	KRT33A		positive regulation of developmental process (GO:0051094)	1390	374	300.19	+	1.25	0.00012	0.0142
ENSG00000006071	ABCC8		negative regulation of response to stimulus (GO:0048585)	1648	442	355.9	+	1.24	3.25e-05	0.00442
ENSG00000006118	TMEM132A		regulation of protein phosphorylation (GO:0001932)	1454	388	314.01	+	1.24	0.000163	0.018
ENSG00000006125	AP2B1		positive regulation of multicellular organismal process (GO:0051240)	1771	472	382.47	+	1.23	3.04e-05	0.00418
ENSG00000006652	IFRD1		cellular response to stress (GO:0033554)	1751	466	378.15	+	1.23	4.04e-05	0.00537
ENSG00000006695	COX10		regulation of apoptotic process (GO:0042981)	1553	411	335.39	+	1.23	0.000175	0.0189
ENSG00000007001	UPP2		cell development (GO:0048468)	1623	429	350.5	+	1.22	0.000129	0.0147
ENSG00000007038	PRSS21		regulation of response to stress (GO:0080134)	1516	398	327.4	+	1.22	0.000388	0.0377
ENSG00000007062	PROM1		regulation of intracellular signal transduction (GO:1902531)	1791	469	386.79	+	1.21	0.000125	0.0146
ENSG00000007080	CCDC124		cellular response to organic substance (GO:0071310)	2400	622	518.31	+	1.2	2.03e-05	0.00288
ENSG00000007171	NOS2		response to external stimulus (GO:0009605)	2449	623	528.89	+	1.18	0.000128	0.0147
ENSG00000007255	TRAPPC6A		regulation of catalytic activity (GO:0050790)	2376	603	513.12	+	1.18	0.000194	0.0204
ENSG00000007264	MATK		regulation of biological quality (GO:0065008)	4106	1032	886.74	+	1.16	1.39e-06	0.000296
ENSG00000007312	CD79B		regulation of cellular component organization (GO:0051128)	2529	632	546.17	+	1.16	0.000543	0.0491
ENSG00000007341	ST7L		cellular protein modification process (GO:0006464)	3079	762	664.94	+	1.15	0.000293	0.0295
ENSG00000007376	RPUSD1		G protein-coupled receptor signaling pathway (GO:0007186)	1320	208	285.07	-	0.73	7.02e-06	0.00114
ENSG00000007384	RHBDF1		B cell receptor signaling pathway (GO:0050853)	128	10	27.64	-	0.36	0.000497	0.046
ENSG00000007402	CACNA2D2		phagocytosis, engulfment (GO:0006911)	129	9	27.86	-	0.32	0.000193	0.0203
ENSG00000007545	CRAMP1L		complement activation, classical pathway (GO:0006958)	161	11	34.77	-	0.32	2.08e-05	0.00293
ENSG00000007952	NOX1		immunoglobulin production (GO:0002377)	155	9	33.47	-	0.27	4.84e-06	0.000847
ENSG00000007968	E2F2		phagocytosis, recognition (GO:0006910)	106	5	22.89	-	0.22	5.03e-05	0.00657
ENSG00000008196	TFAP2B		detection of chemical stimulus involved in sensory perception of smell (GO:0050911)	439	11	94.81	-	0.12	9.4e-25	4.99e-21
ENSG00000008226	DLEC1
ENSG00000008256	CYTH3
ENSG00000008300	CELSR3
ENSG00000008311	AASS
ENSG00000008382	MPND
ENSG00000008441	NFIX
ENSG00000008517	IL32
ENSG00000008952	SEC62
ENSG00000009307	CSDE1
ENSG00000009413	REV3L
ENSG00000009724	MASP2
ENSG00000009950	MLXIPL
ENSG00000010072	SPRTN
ENSG00000010244	ZNF207
ENSG00000010282	HHATL
ENSG00000010361	FUZ
ENSG00000010626	LRRC23
ENSG00000010704	HFE
ENSG00000011009	LYPLA2
ENSG00000011083	SLC6A7
ENSG00000011198	ABHD5
ENSG00000011258	MBTD1
ENSG00000011405	PIK3C2A
ENSG00000011451	WIZ
ENSG00000011485	PPP5C
ENSG00000011566	MAP4K3
ENSG00000011590	ZBTB32
ENSG00000011600	TYROBP
ENSG00000012124	CD22
ENSG00000012171	SEMA3B
ENSG00000012211	PRICKLE3
ENSG00000012779	ALOX5
ENSG00000012822	CALCOCO1
ENSG00000012983	MAP4K5
ENSG00000013288	MAN2B2
ENSG00000013375	PGM3
ENSG00000013441	CLK1
ENSG00000013563	DNASE1L1
ENSG00000014123	UFL1
ENSG00000015153	YAF2
ENSG00000015413	DPEP1
ENSG00000015479	MATR3
ENSG00000015568	RGPD5
ENSG00000016391	CHDH
ENSG00000017483	SLC38A5
ENSG00000018610	CXorf56
ENSG00000019102	VSIG2
ENSG00000020129	NCDN
ENSG00000020181	GPR124
ENSG00000020633	RUNX3
ENSG00000020922	MRE11A
ENSG00000021300	PLEKHB1
ENSG00000021488	SLC7A9
ENSG00000021574	SPAST
ENSG00000021776	AQR
ENSG00000021826	CPS1
ENSG00000023445	BIRC3
ENSG00000025156	HSF2
ENSG00000025423	HSD17B6
ENSG00000025796	SEC63
ENSG00000025800	KPNA6
ENSG00000026103	FAS
ENSG00000026297	RNASET2
ENSG00000026652	AGPAT4
ENSG00000027644	INSRR
ENSG00000027697	IFNGR1
ENSG00000028137	TNFRSF1B
ENSG00000029153	ARNTL2
ENSG00000029363	BCLAF1
ENSG00000030066	NUP160
ENSG00000030419	IKZF2
ENSG00000031691	CENPQ
ENSG00000031698	SARS
ENSG00000033011	ALG1
ENSG00000033030	ZCCHC8
ENSG00000033170	FUT8
ENSG00000033867	SLC4A7
ENSG00000034053	APBA2
ENSG00000034510	TMSB10
ENSG00000035681	NSMAF
ENSG00000035687	ADSS
ENSG00000035862	TIMP2
ENSG00000036054	TBC1D23
ENSG00000036448	MYOM2
ENSG00000036530	CYP46A1
ENSG00000036565	SLC18A1
ENSG00000037280	FLT4
ENSG00000038219	BOD1L1
ENSG00000038274	MAT2B
ENSG00000038427	VCAN
ENSG00000039560	RAI14
ENSG00000039600	SOX30
ENSG00000040487	PQLC2
ENSG00000040608	RTN4R
ENSG00000040633	PHF23
ENSG00000040933	INPP4A
ENSG00000042062	FAM65C
ENSG00000042286	AIFM2
ENSG00000042304	C2orf83
ENSG00000042317	SPATA7
ENSG00000042493	CAPG
ENSG00000042980	ADAM28
ENSG00000043143	JADE2
ENSG00000043355	ZIC2
ENSG00000044446	PHKA2
ENSG00000044459	CNTLN
ENSG00000046651	OFD1
ENSG00000046774	MAGEC2
ENSG00000047056	WDR37
ENSG00000047188	YTHDC2
ENSG00000047249	ATP6V1H
ENSG00000047346	FAM214A
ENSG00000047578	KIAA0556
ENSG00000047621	C12orf4
ENSG00000047634	SCML1
ENSG00000047662	FAM184B
ENSG00000047932	GOPC
ENSG00000048028	USP28
ENSG00000048405	ZNF800
ENSG00000048471	SNX29
ENSG00000048828	FAM120A
ENSG00000049167	ERCC8
ENSG00000049192	ADAMTS6
ENSG00000049245	VAMP3
ENSG00000049249	TNFRSF9
ENSG00000049283	EPN3
ENSG00000049618	ARID1B
ENSG00000049769	PPP1R3F
ENSG00000050030	KIAA2022
ENSG00000050344	NFE2L3
ENSG00000050405	LIMA1
ENSG00000050438	SLC4A8
ENSG00000050555	LAMC3
ENSG00000050767	COL23A1
ENSG00000051009	FAM160A2
ENSG00000051108	HERPUD1
ENSG00000051128	HOMER3
ENSG00000051620	HEBP2
ENSG00000051825	MPHOSPH9
ENSG00000052841	TTC17
ENSG00000052850	ALX4
ENSG00000053254	FOXN3
ENSG00000053372	MRTO4
ENSG00000053702	NRIP2
ENSG00000053770	AP5M1
ENSG00000054116	TRAPPC3
ENSG00000054219	LY75
ENSG00000054793	ATP9A
ENSG00000054938	CHRDL2
ENSG00000054965	FAM168A
ENSG00000054983	GALC
ENSG00000055147	FAM114A2
ENSG00000055208	TAB2
ENSG00000055332	EIF2AK2
ENSG00000055483	USP36
ENSG00000055609	KMT2C
ENSG00000055957	ITIH1
ENSG00000056097	ZFR
ENSG00000056277	ZNF280C
ENSG00000057468	MSH4
ENSG00000058063	ATP11B
ENSG00000058262	SEC61A1
ENSG00000058404	CAMK2B
ENSG00000058600	POLR3E
ENSG00000058729	RIOK2
ENSG00000058804	NDC1
ENSG00000059728	MXD1
ENSG00000059804	SLC2A3
ENSG00000060558	GNA15
ENSG00000060566	CREB3L3
ENSG00000060982	BCAT1
ENSG00000061273	HDAC7
ENSG00000061337	LZTS1
ENSG00000061455	PRDM6
ENSG00000061938	TNK2
ENSG00000063180	CA11
ENSG00000063241	ISOC2
ENSG00000063244	U2AF2
ENSG00000063322	MED29
ENSG00000063438	AHRR
ENSG00000063515	GSC2
ENSG00000063587	ZNF275
ENSG00000063660	GPC1
ENSG00000064012	CASP8
ENSG00000064115	TM7SF3
ENSG00000064205	WISP2
ENSG00000064225	ST3GAL6
ENSG00000064300	NGFR
ENSG00000064313	TAF2
ENSG00000064393	HIPK2
ENSG00000064419	TNPO3
ENSG00000064655	EYA2
ENSG00000064687	ABCA7
ENSG00000064835	POU1F1
ENSG00000064933	PMS1
ENSG00000065243	PKN2
ENSG00000065357	DGKA
ENSG00000065526	SPEN
ENSG00000065613	SLK
ENSG00000065615	CYB5R4
ENSG00000065618	COL17A1
ENSG00000065665	SEC61A2
ENSG00000065883	CDK13
ENSG00000066056	TIE1
ENSG00000066084	DIP2B
ENSG00000066185	ZMYND12
ENSG00000066248	NGEF
ENSG00000066294	CD84
ENSG00000066382	MPPED2
ENSG00000066468	FGFR2
ENSG00000066583	ISOC1
ENSG00000066629	EML1
ENSG00000066654	THUMPD1
ENSG00000066739	ATG2B
ENSG00000066933	MYO9A
ENSG00000067048	DDX3Y
ENSG00000067167	TRAM1
ENSG00000067182	TNFRSF1A
ENSG00000067533	RRP15
ENSG00000067596	DHX8
ENSG00000068079	IFI35
ENSG00000068137	PLEKHH3
ENSG00000068305	MEF2A
ENSG00000068366	ACSL4
ENSG00000068650	ATP11A
ENSG00000068831	RASGRP2
ENSG00000068976	PYGM
ENSG00000068985	PAGE1
ENSG00000069011	PITX1
ENSG00000069018	TRPC7
ENSG00000069275	NUCKS1
ENSG00000069431	ABCC9
ENSG00000069667	RORA
ENSG00000069696	DRD4
ENSG00000069943	PIGB
ENSG00000070061	IKBKAP
ENSG00000070159	PTPN3
ENSG00000070182	SPTB
ENSG00000070193	FGF10
ENSG00000070269	TMEM260
ENSG00000070367	EXOC5
ENSG00000070388	FGF22
ENSG00000070404	FSTL3
ENSG00000070540	WIPI1
ENSG00000070614	NDST1
ENSG00000070669	ASNS
ENSG00000070729	CNGB1
ENSG00000070831	CDC42
ENSG00000070882	OSBPL3
ENSG00000070950	RAD18
ENSG00000070961	ATP2B1
ENSG00000070985	TRPM5
ENSG00000071073	MGAT4A
ENSG00000071243	ING3
ENSG00000071246	VASH1
ENSG00000071282	LMCD1
ENSG00000071677	PRLH
ENSG00000071894	CPSF1
ENSG00000072110	ACTN1
ENSG00000072121	ZFYVE26
ENSG00000072163	LIMS2
ENSG00000072201	LNX1
ENSG00000072609	CHFR
ENSG00000072682	P4HA2
ENSG00000072736	NFATC3
ENSG00000072756	TRNT1
ENSG00000072840	EVC
ENSG00000072954	TMEM38A
ENSG00000073067	CYP2W1
ENSG00000073417	PDE8A
ENSG00000073605	GSDMB
ENSG00000073614	KDM5A
ENSG00000073711	PPP2R3A
ENSG00000073712	FERMT2
ENSG00000073756	PTGS2
ENSG00000074054	CLASP1
ENSG00000074211	PPP2R2C
ENSG00000074219	TEAD2
ENSG00000074266	EED
ENSG00000074695	LMAN1
ENSG00000074800	ENO1
ENSG00000074935	TUBE1
ENSG00000075043	KCNQ2
ENSG00000075275	CELSR1
ENSG00000075388	FGF4
ENSG00000075407	ZNF37A
ENSG00000075413	MARK3
ENSG00000075539	FRYL
ENSG00000075618	FSCN1
ENSG00000075711	DLG1
ENSG00000076258	FMO4
ENSG00000076321	KLHL20
ENSG00000076554	TPD52
ENSG00000076555	ACACB
ENSG00000076641	PAG1
ENSG00000076650	GPATCH1
ENSG00000076662	ICAM3
ENSG00000076770	MBNL3
ENSG00000076826	CAMSAP3
ENSG00000076924	XAB2
ENSG00000076944	STXBP2
ENSG00000076984	MAP2K7
ENSG00000077009	NMRK2
ENSG00000077080	ACTL6B
ENSG00000077232	DNAJC10
ENSG00000077327	SPAG6
ENSG00000077458	FAM76B
ENSG00000077549	CAPZB
ENSG00000077684	JADE1
ENSG00000077984	CST7
ENSG00000078043	PIAS2
ENSG00000078053	AMPH
ENSG00000078081	LAMP3
ENSG00000078098	FAP
ENSG00000078142	PIK3C3
ENSG00000078304	PPP2R5C
ENSG00000078403	MLLT10
ENSG00000078674	PCM1
ENSG00000078725	BRINP1
ENSG00000078747	ITCH
ENSG00000078814	MYH7B
ENSG00000078898	BPIFB2
ENSG00000078900	TP73
ENSG00000079102	RUNX1T1
ENSG00000079150	FKBP7
ENSG00000079246	XRCC5
ENSG00000079393	DUSP13
ENSG00000079462	PAFAH1B3
ENSG00000079616	KIF22
ENSG00000079689	SCGN
ENSG00000079805	DNM2
ENSG00000080031	PTPRH
ENSG00000080293	SCTR
ENSG00000080371	RAB21
ENSG00000080503	SMARCA2
ENSG00000080572	PIH1D3
ENSG00000080618	CPB2
ENSG00000080644	CHRNA3
ENSG00000080709	KCNN2
ENSG00000080822	CLDND1
ENSG00000080839	RBL1
ENSG00000081051	AFP
ENSG00000081087	OSTM1
ENSG00000081138	CDH7
ENSG00000081154	PCNP
ENSG00000081177	EXD2
ENSG00000081181	ARG2
ENSG00000081386	ZNF510
ENSG00000081665	ZNF506
ENSG00000081692	JMJD4
ENSG00000081803	CADPS2
ENSG00000082014	SMARCD3
ENSG00000082074	FYB
ENSG00000082196	C1QTNF3
ENSG00000082258	CCNT2
ENSG00000082641	NFE2L1
ENSG00000082701	GSK3B
ENSG00000082781	ITGB5
ENSG00000082805	ERC1
ENSG00000083097	DOPEY1
ENSG00000083223	ZCCHC6
ENSG00000083312	TNPO1
ENSG00000083444	PLOD1
ENSG00000083454	P2RX5
ENSG00000083535	PIBF1
ENSG00000083642	PDS5B
ENSG00000083799	CYLD
ENSG00000083817	ZNF416
ENSG00000083838	ZNF446
ENSG00000083844	ZNF264
ENSG00000083857	FAT1
ENSG00000084090	STARD7
ENSG00000084676	NCOA1
ENSG00000084734	GCKR
ENSG00000084764	MAPRE3
ENSG00000085117	CD82
ENSG00000085274	MYNN
ENSG00000085365	SCAMP1
ENSG00000085433	WDR47
ENSG00000085719	CPNE3
ENSG00000085741	WNT11
ENSG00000085831	TTC39A
ENSG00000085999	RAD54L
ENSG00000086200	IPO11
ENSG00000086504	MRPL28
ENSG00000086506	HBQ1
ENSG00000086544	ITPKC
ENSG00000086548	CEACAM6
ENSG00000086570	FAT2
ENSG00000086598	TMED2
ENSG00000086712	TXLNG
ENSG00000086717	PPEF1
ENSG00000086967	MYBPC2
ENSG00000087076	HSD17B14
ENSG00000087085	ACHE
ENSG00000087088	BAX
ENSG00000087095	NLK
ENSG00000087128	TMPRSS11E
ENSG00000087263	OGFOD1
ENSG00000087266	SH3BP2
ENSG00000087269	NOP14
ENSG00000087274	ADD1
ENSG00000087448	KLHL42
ENSG00000087495	PHACTR3
ENSG00000087502	ERGIC2
ENSG00000087510	TFAP2C
ENSG00000087842	PIR
ENSG00000088002	SULT2B1
ENSG00000088038	CNOT3
ENSG00000088179	PTPN4
ENSG00000088451	TGDS
ENSG00000088538	DOCK3
ENSG00000088543	C3orf18
ENSG00000088756	ARHGAP28
ENSG00000088812	ATRN
ENSG00000088832	FKBP1A
ENSG00000088881	EBF4
ENSG00000088882	CPXM1
ENSG00000089012	SIRPG
ENSG00000089048	ESF1
ENSG00000089116	LHX5
ENSG00000089123	TASP1
ENSG00000089154	GCN1L1
ENSG00000089234	BRAP
ENSG00000089248	ERP29
ENSG00000089280	FUS
ENSG00000089327	FXYD5
ENSG00000089335	ZNF302
ENSG00000089692	LAG3
ENSG00000089775	ZBTB25
ENSG00000089916	GPATCH2L
ENSG00000090006	LTBP4
ENSG00000090054	SPTLC1
ENSG00000090060	PAPOLA
ENSG00000090097	PCBP4
ENSG00000090266	NDUFB2
ENSG00000090339	ICAM1
ENSG00000090447	TFAP4
ENSG00000090539	CHRD
ENSG00000090554	FLT3LG
ENSG00000090565	RAB11FIP3
ENSG00000090612	ZNF268
ENSG00000090661	CERS4
ENSG00000090686	USP48
ENSG00000090905	TNRC6A
ENSG00000090932	DLL3
ENSG00000091009	RBM27
ENSG00000091010	POU4F3
ENSG00000091106	NLRC4
ENSG00000091164	TXNL1
ENSG00000091409	ITGA6
ENSG00000091482	SMPX
ENSG00000091640	SPAG7
ENSG00000091704	CPA1
ENSG00000091844	RGS17
ENSG00000092054	MYH7
ENSG00000092067	CEBPE
ENSG00000092201	SUPT16H
ENSG00000092377	TBL1Y
ENSG00000092439	TRPM7
ENSG00000092531	SNAP23
ENSG00000092607	TBX15
ENSG00000092758	COL9A3
ENSG00000092853	CLSPN
ENSG00000092929	UNC13D
ENSG00000092964	DPYSL2
ENSG00000092969	TGFB2
ENSG00000092978	GPATCH2
ENSG00000094796	KRT31
ENSG00000094880	CDC23
ENSG00000094975	SUCO
ENSG00000095002	MSH2
ENSG00000095015	MAP3K1
ENSG00000095539	SEMA4G
ENSG00000095574	IKZF5
ENSG00000095713	CRTAC1
ENSG00000095739	BAMBI
ENSG00000095794	CREM
ENSG00000095917	TPSD1
ENSG00000095932	SMIM24
ENSG00000095951	HIVEP1
ENSG00000096063	SRPK1
ENSG00000096070	BRPF3
ENSG00000096080	MRPS18A
ENSG00000096093	EFHC1
ENSG00000096264	NCR2
ENSG00000096384	HSP90AB1
ENSG00000096395	MLN
ENSG00000097007	ABL1
ENSG00000097096	SYDE2
ENSG00000099246	RAB18
ENSG00000099256	PRTFDC1
ENSG00000099364	FBXL19
ENSG00000099385	BCL7C
ENSG00000099617	EFNA2
ENSG00000099624	ATP5D
ENSG00000099625	C19orf26
ENSG00000099769	IGFALS
ENSG00000099795	NDUFB7
ENSG00000099810	MTAP
ENSG00000099817	POLR2E
ENSG00000099821	POLRMT
ENSG00000099834	CDHR5
ENSG00000099840	IZUMO4
ENSG00000099901	RANBP1
ENSG00000099910	KLHL22
ENSG00000099940	SNAP29
ENSG00000099954	CECR2
ENSG00000099960	SLC7A4
ENSG00000099984	GSTT2
ENSG00000099985	OSM
ENSG00000099998	GGT5
ENSG00000099999	RNF215
ENSG00000100003	SEC14L2
ENSG00000100027	YPEL1
ENSG00000100031	GGT1
ENSG00000100053	CRYBB3
ENSG00000100065	CARD10
ENSG00000100079	LGALS2
ENSG00000100097	LGALS1
ENSG00000100099	HPS4
ENSG00000100105	PATZ1
ENSG00000100150	DEPDC5
ENSG00000100156	SLC16A8
ENSG00000100207	TCF20
ENSG00000100253	MIOX
ENSG00000100284	TOM1
ENSG00000100300	TSPO
ENSG00000100302	RASD2
ENSG00000100307	CBX7
ENSG00000100311	PDGFB
ENSG00000100336	APOL4
ENSG00000100341	PNPLA5
ENSG00000100346	CACNA1I
ENSG00000100350	FOXRED2
ENSG00000100354	TNRC6B
ENSG00000100360	IFT27
ENSG00000100362	PVALB
ENSG00000100364	KIAA0930
ENSG00000100373	UPK3A
ENSG00000100416	TRMU
ENSG00000100427	MLC1
ENSG00000100429	HDAC10
ENSG00000100448	CTSG
ENSG00000100453	GZMB
ENSG00000100485	SOS2
ENSG00000100490	CDKL1
ENSG00000100505	TRIM9
ENSG00000100523	DDHD1
ENSG00000100558	PLEK2
ENSG00000100568	VTI1B
ENSG00000100577	GSTZ1
ENSG00000100583	SAMD15
ENSG00000100592	DAAM1
ENSG00000100596	SPTLC2
ENSG00000100599	RIN3
ENSG00000100600	LGMN
ENSG00000100601	ALKBH1
ENSG00000100614	PPM1A
ENSG00000100628	ASB2
ENSG00000100629	CEP128
ENSG00000100697	DICER1
ENSG00000100711	ZFYVE21
ENSG00000100714	MTHFD1
ENSG00000100722	ZC3H14
ENSG00000100731	PCNX
ENSG00000100767	PAPLN
ENSG00000100784	RPS6KA5
ENSG00000100811	YY1
ENSG00000100813	ACIN1
ENSG00000100815	TRIP11
ENSG00000100836	PABPN1
ENSG00000100852	ARHGAP5
ENSG00000100867	DHRS2
ENSG00000100884	CPNE6
ENSG00000100890	KIAA0391
ENSG00000100916	BRMS1L
ENSG00000100979	PLTP
ENSG00000100985	MMP9
ENSG00000100991	TRPC4AP
ENSG00000101000	PROCR
ENSG00000101017	CD40
ENSG00000101098	RIMS4
ENSG00000101115	SALL4
ENSG00000101132	PFDN4
ENSG00000101160	CTSZ
ENSG00000101197	BIRC7
ENSG00000101200	AVP
ENSG00000101204	CHRNA4
ENSG00000101210	EEF1A2
ENSG00000101222	SPEF1
ENSG00000101224	CDC25B
ENSG00000101246	ARFRP1
ENSG00000101251	SEL1L2
ENSG00000101265	RASSF2
ENSG00000101282	RSPO4
ENSG00000101290	CDS2
ENSG00000101292	PROKR2
ENSG00000101294	HM13
ENSG00000101298	SNPH
ENSG00000101331	CCM2L
ENSG00000101335	MYL9
ENSG00000101336	HCK
ENSG00000101350	KIF3B
ENSG00000101405	OXT
ENSG00000101421	CHMP4B
ENSG00000101435	CST9L
ENSG00000101439	CST3
ENSG00000101440	ASIP
ENSG00000101443	WFDC2
ENSG00000101470	TNNC2
ENSG00000101474	APMAP
ENSG00000101489	CELF4
ENSG00000101493	ZNF516
ENSG00000101574	METTL4
ENSG00000101596	SMCHD1
ENSG00000101605	MYOM1
ENSG00000101638	ST8SIA5
ENSG00000101654	RNMT
ENSG00000101745	ANKRD12
ENSG00000101751	POLI
ENSG00000101752	MIB1
ENSG00000101846	STS
ENSG00000101850	GPR143
ENSG00000101871	MID1
ENSG00000101888	NXT2
ENSG00000101890	GUCY2F
ENSG00000101901	ALG13
ENSG00000101935	AMMECR1
ENSG00000101940	WDR13
ENSG00000101972	STAG2
ENSG00000102003	SYP
ENSG00000102024	PLS3
ENSG00000102030	NAA10
ENSG00000102109	PCSK1N
ENSG00000102119	EMD
ENSG00000102128	RAB40AL
ENSG00000102145	GATA1
ENSG00000102158	MAGT1
ENSG00000102174	PHEX
ENSG00000102189	EEA1
ENSG00000102265	TIMP1
ENSG00000102383	ZDHHC15
ENSG00000102390	PBDC1
ENSG00000102445	KIAA0226L
ENSG00000102471	NDFIP2
ENSG00000102547	CAB39L
ENSG00000102575	ACP5
ENSG00000102580	DNAJC3
ENSG00000102763	VWA8
ENSG00000102781	KATNAL1
ENSG00000102804	TSC22D1
ENSG00000102854	MSLN
ENSG00000102878	HSF4
ENSG00000102879	CORO1A
ENSG00000102882	MAPK3
ENSG00000102890	ELMO3
ENSG00000102924	CBLN1
ENSG00000102931	ARL2BP
ENSG00000102934	PLLP
ENSG00000102970	CCL17
ENSG00000102978	POLR2C
ENSG00000103021	CCDC113
ENSG00000103034	NDRG4
ENSG00000103051	COG4
ENSG00000103056	SMPD3
ENSG00000103064	SLC7A6
ENSG00000103089	FA2H
ENSG00000103121	CMC2
ENSG00000103148	NPRL3
ENSG00000103150	MLYCD
ENSG00000103152	MPG
ENSG00000103254	FAM173A
ENSG00000103260	METRN
ENSG00000103310	ZP2
ENSG00000103316	CRYM
ENSG00000103342	GSPT1
ENSG00000103356	EARS2
ENSG00000103363	TCEB2
ENSG00000103404	USP31
ENSG00000103479	RBL2
ENSG00000103490	PYCARD
ENSG00000103507	BCKDK
ENSG00000103528	SYT17
ENSG00000103642	LACTB
ENSG00000103742	IGDCC4
ENSG00000103769	RAB11A
ENSG00000103942	HOMER2
ENSG00000104044	OCA2
ENSG00000104047	DTWD1
ENSG00000104093	DMXL2
ENSG00000104140	RHOV
ENSG00000104164	BLOC1S6
ENSG00000104177	MYEF2
ENSG00000104228	TRIM35
ENSG00000104231	ZFAND1
ENSG00000104290	FZD3
ENSG00000104332	SFRP1
ENSG00000104343	UBE2W
ENSG00000104356	POP1
ENSG00000104371	DKK4
ENSG00000104408	EIF3E
ENSG00000104450	SPAG1
ENSG00000104497	SNX16
ENSG00000104517	UBR5
ENSG00000104518	GSDMD
ENSG00000104529	EEF1D
ENSG00000104626	ERI1
ENSG00000104689	TNFRSF10A
ENSG00000104723	TUSC3
ENSG00000104783	KCNN4
ENSG00000104808	DHDH
ENSG00000104812	GYS1
ENSG00000104852	SNRNP70
ENSG00000104853	CLPTM1
ENSG00000104856	RELB
ENSG00000104859	CLASRP
ENSG00000104863	LIN7B
ENSG00000104866	PPP1R37
ENSG00000104870	FCGRT
ENSG00000104879	CKM
ENSG00000104883	PEX11G
ENSG00000104901	DKKL1
ENSG00000104904	OAZ1
ENSG00000104907	TRMT1
ENSG00000104918	RETN
ENSG00000104921	FCER2
ENSG00000104936	DMPK
ENSG00000104951	IL4I1
ENSG00000104972	LILRB1
ENSG00000104983	CCDC61
ENSG00000105048	TNNT1
ENSG00000105141	CASP14
ENSG00000105204	DYRK1B
ENSG00000105221	AKT2
ENSG00000105227	PRX
ENSG00000105246	EBI3
ENSG00000105261	OVOL3
ENSG00000105278	ZFR2
ENSG00000105281	SLC1A5
ENSG00000105321	CCDC9
ENSG00000105323	HNRNPUL1
ENSG00000105325	FZR1
ENSG00000105357	MYH14
ENSG00000105366	SIGLEC8
ENSG00000105369	CD79A
ENSG00000105370	LIM2
ENSG00000105373	GLTSCR2
ENSG00000105374	NKG7
ENSG00000105379	ETFB
ENSG00000105388	CEACAM5
ENSG00000105393	BABAM1
ENSG00000105402	NAPA
ENSG00000105427	CNFN
ENSG00000105472	CLEC11A
ENSG00000105479	CCDC114
ENSG00000105483	CARD8
ENSG00000105497	ZNF175
ENSG00000105509	HAS1
ENSG00000105519	CAPS
ENSG00000105523	FAM83E
ENSG00000105550	FGF21
ENSG00000105559	PLEKHA4
ENSG00000105605	CACNG7
ENSG00000105610	KLF1
ENSG00000105612	DNASE2
ENSG00000105619	TFPT
ENSG00000105639	JAK3
ENSG00000105641	SLC5A5
ENSG00000105647	PIK3R2
ENSG00000105649	RAB3A
ENSG00000105655	ISYNA1
ENSG00000105664	COMP
ENSG00000105669	COPE
ENSG00000105672	ETV2
ENSG00000105675	ATP4A
ENSG00000105695	MAG
ENSG00000105696	TMEM59L
ENSG00000105699	LSR
ENSG00000105707	HPN
ENSG00000105722	ERF
ENSG00000105737	GRIK5
ENSG00000105767	CADM4
ENSG00000105778	AVL9
ENSG00000105793	GTPBP10
ENSG00000105810	CDK6
ENSG00000105849	TWISTNB
ENSG00000105851	PIK3CG
ENSG00000105866	SP4
ENSG00000105879	CBLL1
ENSG00000105880	DLX5
ENSG00000105887	MTPN
ENSG00000105926	MPP6
ENSG00000105948	TTC26
ENSG00000105963	ADAP1
ENSG00000105993	DNAJB6
ENSG00000105996	HOXA2
ENSG00000106003	LFNG
ENSG00000106012	IQCE
ENSG00000106025	TSPAN12
ENSG00000106038	EVX1
ENSG00000106049	HIBADH
ENSG00000106070	GRB10
ENSG00000106077	ABHD11
ENSG00000106089	STX1A
ENSG00000106144	CASP2
ENSG00000106178	CCL24
ENSG00000106211	HSPB1
ENSG00000106268	NUDT1
ENSG00000106299	WASL
ENSG00000106330	MOSPD3
ENSG00000106336	FBXO24
ENSG00000106367	AP1S1
ENSG00000106384	MOGAT3
ENSG00000106392	C1GALT1
ENSG00000106415	GLCCI1
ENSG00000106459	NRF1
ENSG00000106483	SFRP4
ENSG00000106526	ACTR3C
ENSG00000106603	COA1
ENSG00000106605	BLVRA
ENSG00000106617	PRKAG2
ENSG00000106665	CLIP2
ENSG00000106683	LIMK1
ENSG00000106688	SLC1A1
ENSG00000106692	FKTN
ENSG00000106701	FSD1L
ENSG00000106714	CNTNAP3
ENSG00000106723	SPIN1
ENSG00000106853	PTGR1
ENSG00000106927	AMBP
ENSG00000106991	ENG
ENSG00000106993	CDC37L1
ENSG00000107036	RIC1
ENSG00000107099	DOCK8
ENSG00000107147	KCNT1
ENSG00000107164	FUBP3
ENSG00000107187	LHX3
ENSG00000107201	DDX58
ENSG00000107223	EDF1
ENSG00000107262	BAG1
ENSG00000107295	SH3GL2
ENSG00000107338	SHB
ENSG00000107362	ABHD17B
ENSG00000107438	PDLIM1
ENSG00000107443	CCNJ
ENSG00000107447	DNTT
ENSG00000107560	RAB11FIP2
ENSG00000107566	ERLIN1
ENSG00000107581	EIF3A
ENSG00000107669	ATE1
ENSG00000107679	PLEKHA1
ENSG00000107719	PALD1
ENSG00000107736	CDH23
ENSG00000107738	C10orf54
ENSG00000107819	SFXN3
ENSG00000107821	KAZALD1
ENSG00000107831	FGF8
ENSG00000107833	NPM3
ENSG00000107854	TNKS2
ENSG00000107859	PITX3
ENSG00000107863	ARHGAP21
ENSG00000107864	CPEB3
ENSG00000107872	FBXL15
ENSG00000107890	ANKRD26
ENSG00000107902	LHPP
ENSG00000108001	EBF3
ENSG00000108064	TFAM
ENSG00000108100	CCNY
ENSG00000108106	UBE2S
ENSG00000108176	DNAJC12
ENSG00000108187	PBLD
ENSG00000108219	TSPAN14
ENSG00000108256	NUFIP2
ENSG00000108342	CSF3
ENSG00000108344	PSMD3
ENSG00000108406	DHX40
ENSG00000108443	RPS6KB1
ENSG00000108474	PIGL
ENSG00000108479	GALK1
ENSG00000108510	MED13
ENSG00000108551	RASD1
ENSG00000108557	RAI1
ENSG00000108559	NUP88
ENSG00000108576	SLC6A4
ENSG00000108590	MED31
ENSG00000108599	AKAP10
ENSG00000108602	ALDH3A1
ENSG00000108622	ICAM2
ENSG00000108774	RAB5C
ENSG00000108786	HSD17B1
ENSG00000108819	PPP1R9B
ENSG00000108846	ABCC3
ENSG00000108854	SMURF2
ENSG00000108924	HLF
ENSG00000108932	SLC16A6
ENSG00000109047	RCVRN
ENSG00000109063	MYH3
ENSG00000109103	UNC119
ENSG00000109107	ALDOC
ENSG00000109158	GABRA4
ENSG00000109171	SLAIN2
ENSG00000109184	DCUN1D4
ENSG00000109255	NMU
ENSG00000109265	KIAA1211
ENSG00000109436	TBC1D9
ENSG00000109519	GRPEL1
ENSG00000109572	CLCN3
ENSG00000109586	GALNT7
ENSG00000109618	SEPSECS
ENSG00000109670	FBXW7
ENSG00000109674	NEIL3
ENSG00000109736	MFSD10
ENSG00000109738	GLRB
ENSG00000109743	BST1
ENSG00000109756	RAPGEF2
ENSG00000109787	KLF3
ENSG00000109790	KLHL5
ENSG00000109846	CRYAB
ENSG00000109881	CCDC34
ENSG00000109906	ZBTB16
ENSG00000109920	FNBP4
ENSG00000109929	SC5D
ENSG00000109991	P2RX3
ENSG00000110057	UNC93B1
ENSG00000110076	NRXN2
ENSG00000110080	ST3GAL4
ENSG00000110092	CCND1
ENSG00000110107	PRPF19
ENSG00000110172	CHORDC1
ENSG00000110195	FOLR1
ENSG00000110203	FOLR3
ENSG00000110244	APOA4
ENSG00000110245	APOC3
ENSG00000110321	EIF4G2
ENSG00000110367	DDX6
ENSG00000110395	CBL
ENSG00000110429	FBXO3
ENSG00000110446	SLC15A3
ENSG00000110455	ACCS
ENSG00000110628	SLC22A18
ENSG00000110651	CD81
ENSG00000110660	SLC35F2
ENSG00000110697	PITPNM1
ENSG00000110719	TCIRG1
ENSG00000110777	POU2AF1
ENSG00000110786	PTPN5
ENSG00000110841	PPFIBP1
ENSG00000110848	CD69
ENSG00000110911	SLC11A2
ENSG00000110931	CAMKK2
ENSG00000111012	CYP27B1
ENSG00000111049	MYF5
ENSG00000111087	GLI1
ENSG00000111144	LTA4H
ENSG00000111186	WNT5B
ENSG00000111199	TRPV4
ENSG00000111252	SH2B3
ENSG00000111261	MANSC1
ENSG00000111269	CREBL2
ENSG00000111300	NAA25
ENSG00000111339	ART4
ENSG00000111371	SLC38A1
ENSG00000111530	CAND1
ENSG00000111536	IL26
ENSG00000111644	ACRBP
ENSG00000111678	C12orf57
ENSG00000111679	PTPN6
ENSG00000111700	SLCO1B3
ENSG00000111737	RAB35
ENSG00000111801	BTN3A3
ENSG00000111817	DSE
ENSG00000111863	ADTRP
ENSG00000111877	MCM9
ENSG00000111880	RNGTT
ENSG00000111911	HINT3
ENSG00000112041	TULP1
ENSG00000112096	SOD2
ENSG00000112116	IL17F
ENSG00000112137	PHACTR1
ENSG00000112146	FBXO9
ENSG00000112149	CD83
ENSG00000112159	MDN1
ENSG00000112208	BAG2
ENSG00000112210	RAB23
ENSG00000112234	FBXL4
ENSG00000112238	PRDM13
ENSG00000112280	COL9A1
ENSG00000112282	MED23
ENSG00000112299	VNN1
ENSG00000112320	SOBP
ENSG00000112339	HBS1L
ENSG00000112378	PERP
ENSG00000112394	SLC16A10
ENSG00000112414	GPR126
ENSG00000112473	SLC39A7
ENSG00000112499	SLC22A2
ENSG00000112511	PHF1
ENSG00000112539	C6orf118
ENSG00000112559	MDFI
ENSG00000112562	SMOC2
ENSG00000112624	GLTSCR1L
ENSG00000112640	PPP2R5D
ENSG00000112651	MRPL2
ENSG00000112667	DNPH1
ENSG00000112701	SENP6
ENSG00000112715	VEGFA
ENSG00000112769	LAMA4
ENSG00000112837	TBX18
ENSG00000112893	MAN2A1
ENSG00000112992	NNT
ENSG00000113083	LOX
ENSG00000113209	PCDHB5
ENSG00000113240	CLK4
ENSG00000113269	RNF130
ENSG00000113282	CLINT1
ENSG00000113296	THBS4
ENSG00000113318	MSH3
ENSG00000113319	RASGRF2
ENSG00000113327	GABRG2
ENSG00000113356	POLR3G
ENSG00000113369	ARRDC3
ENSG00000113396	SLC27A6
ENSG00000113407	TARS
ENSG00000113441	LNPEP
ENSG00000113460	BRIX1
ENSG00000113575	PPP2CA
ENSG00000113583	C5orf15
ENSG00000113595	TRIM23
ENSG00000113597	TRAPPC13
ENSG00000113600	C9
ENSG00000113615	SEC24A
ENSG00000113638	TTC33
ENSG00000113658	SMAD5
ENSG00000113719	ERGIC1
ENSG00000113742	CPEB4
ENSG00000113763	UNC5A
ENSG00000113966	ARL6
ENSG00000113971	NPHP3
ENSG00000114013	CD86
ENSG00000114019	AMOTL2
ENSG00000114107	CEP70
ENSG00000114113	RBP2
ENSG00000114127	XRN1
ENSG00000114200	BCHE
ENSG00000114270	COL7A1
ENSG00000114353	GNAI2
ENSG00000114354	TFG
ENSG00000114395	CYB561D2
ENSG00000114416	FXR1
ENSG00000114423	CBLB
ENSG00000114439	BBX
ENSG00000114491	UMPS
ENSG00000114544	SLC41A3
ENSG00000114554	PLXNA1
ENSG00000114631	PODXL2
ENSG00000114739	ACVR2B
ENSG00000114770	ABCC5
ENSG00000114771	AADAC
ENSG00000114790	ARHGEF26
ENSG00000114805	PLCH1
ENSG00000114841	DNAH1
ENSG00000114853	ZBTB47
ENSG00000114857	NKTR
ENSG00000114861	FOXP1
ENSG00000114923	SLC4A3
ENSG00000114978	MOB1A
ENSG00000114982	KANSL3
ENSG00000114993	RTKN
ENSG00000115009	CCL20
ENSG00000115053	NCL
ENSG00000115073	ACTR1B
ENSG00000115109	EPB41L5
ENSG00000115112	TFCP2L1
ENSG00000115129	TP53I3
ENSG00000115145	STAM2
ENSG00000115155	OTOF
ENSG00000115263	GCG
ENSG00000115266	APC2
ENSG00000115271	GCA
ENSG00000115275	MOGS
ENSG00000115286	NDUFS7
ENSG00000115297	TLX2
ENSG00000115310	RTN4
ENSG00000115325	DOK1
ENSG00000115355	CCDC88A
ENSG00000115364	MRPL19
ENSG00000115380	EFEMP1
ENSG00000115415	STAT1
ENSG00000115419	GLS
ENSG00000115421	PAPOLG
ENSG00000115457	IGFBP2
ENSG00000115464	USP34
ENSG00000115504	EHBP1
ENSG00000115507	OTX1
ENSG00000115556	PLCD4
ENSG00000115590	IL1R2
ENSG00000115598	IL1RL2
ENSG00000115607	IL18RAP
ENSG00000115616	SLC9A2
ENSG00000115677	HDLBP
ENSG00000115705	TPO
ENSG00000115738	ID2
ENSG00000115750	TAF1B
ENSG00000115760	BIRC6
ENSG00000115808	STRN
ENSG00000115827	DCAF17
ENSG00000115839	RAB3GAP1
ENSG00000115841	RMDN2
ENSG00000115884	SDC1
ENSG00000115896	PLCL1
ENSG00000115902	SLC1A4
ENSG00000115935	WIPF1
ENSG00000115977	AAK1
ENSG00000115993	TRAK2
ENSG00000116014	KISS1R
ENSG00000116032	GRIN3B
ENSG00000116035	VAX2
ENSG00000116095	PLEKHA3
ENSG00000116138	DNAJC16
ENSG00000116157	GPX7
ENSG00000116176	TPSG1
ENSG00000116191	RALGPS2
ENSG00000116199	FAM20B
ENSG00000116285	ERRFI1
ENSG00000116329	OPRD1
ENSG00000116350	SRSF4
ENSG00000116406	EDEM3
ENSG00000116539	ASH1L
ENSG00000116574	RHOU
ENSG00000116584	ARHGEF2
ENSG00000116586	LAMTOR2
ENSG00000116604	MEF2D
ENSG00000116661	FBXO2
ENSG00000116667	C1orf21
ENSG00000116675	DNAJC6
ENSG00000116690	PRG4
ENSG00000116701	NCF2
ENSG00000116726	PRAMEF12
ENSG00000116731	PRDM2
ENSG00000116750	UCHL5
ENSG00000116754	SRSF11
ENSG00000116852	KIF21B
ENSG00000116871	MAP7D1
ENSG00000116977	LGALS8
ENSG00000116981	NT5C1A
ENSG00000116985	BMP8B
ENSG00000116991	SIPA1L2
ENSG00000117010	ZNF684
ENSG00000117013	KCNQ4
ENSG00000117020	AKT3
ENSG00000117122	MFAP2
ENSG00000117139	KDM5B
ENSG00000117151	CTBS
ENSG00000117154	IGSF21
ENSG00000117155	SSX2IP
ENSG00000117174	ZNHIT6
ENSG00000117222	RBBP5
ENSG00000117266	CDK18
ENSG00000117318	ID3
ENSG00000117362	APH1A
ENSG00000117407	ARTN
ENSG00000117448	AKR1A1
ENSG00000117475	BLZF1
ENSG00000117477	CCDC181
ENSG00000117481	NSUN4
ENSG00000117500	TMED5
ENSG00000117507	FMO6P
ENSG00000117523	PRRC2C
ENSG00000117525	F3
ENSG00000117569	PTBP2
ENSG00000117586	TNFSF4
ENSG00000117620	SLC35A3
ENSG00000117625	RCOR3
ENSG00000117650	NEK2
ENSG00000117751	PPP1R8
ENSG00000117758	STX12
ENSG00000118058	KMT2A
ENSG00000118094	TREH
ENSG00000118160	SLC8A2
ENSG00000118197	DDX59
ENSG00000118217	ATF6
ENSG00000118231	CRYGD
ENSG00000118245	TNP1
ENSG00000118246	FASTKD2
ENSG00000118263	KLF7
ENSG00000118307	CASC1
ENSG00000118308	LRMP
ENSG00000118369	USP35
ENSG00000118454	ANKRD13C
ENSG00000118482	PHF3
ENSG00000118491	ZC2HC1B
ENSG00000118495	PLAGL1
ENSG00000118496	FBXO30
ENSG00000118503	TNFAIP3
ENSG00000118514	ALDH8A1
ENSG00000118523	CTGF
ENSG00000118596	SLC16A7
ENSG00000118620	ZNF430
ENSG00000118640	VAMP8
ENSG00000118655	DCLRE1B
ENSG00000118680	MYL12B
ENSG00000118689	FOXO3
ENSG00000118702	GHRH
ENSG00000118729	CASQ2
ENSG00000118762	PKD2
ENSG00000118946	PCDH17
ENSG00000119138	KLF9
ENSG00000119147	C2orf40
ENSG00000119185	ITGB1BP1
ENSG00000119285	HEATR1
ENSG00000119314	PTBP3
ENSG00000119383	PPP2R4
ENSG00000119392	GLE1
ENSG00000119397	CNTRL
ENSG00000119402	FBXW2
ENSG00000119403	PHF19
ENSG00000119446	RBM18
ENSG00000119537	KDSR
ENSG00000119547	ONECUT2
ENSG00000119596	YLPM1
ENSG00000119632	IFI27L2
ENSG00000119636	CCDC176
ENSG00000119638	NEK9
ENSG00000119685	TTLL5
ENSG00000119686	FLVCR2
ENSG00000119707	RBM25
ENSG00000119711	ALDH6A1
ENSG00000119714	GPR68
ENSG00000119720	NRDE2
ENSG00000119725	ZNF410
ENSG00000119729	RHOQ
ENSG00000119760	SUPT7L
ENSG00000119771	KLHL29
ENSG00000119782	FKBP1B
ENSG00000119844	AFTPH
ENSG00000119899	SLC17A5
ENSG00000119917	IFIT3
ENSG00000119927	GPAM
ENSG00000119950	MXI1
ENSG00000119969	HELLS
ENSG00000120008	WDR11
ENSG00000120049	KCNIP2
ENSG00000120054	CPN1
ENSG00000120068	HOXB8
ENSG00000120075	HOXB5
ENSG00000120137	PANK3
ENSG00000120210	INSL6
ENSG00000120217	CD274
ENSG00000120242	IFNA8
ENSG00000120280	CXorf21
ENSG00000120370	GORAB
ENSG00000120436	GPR31
ENSG00000120458	MSANTD2
ENSG00000120662	MTRF1
ENSG00000120675	DNAJC15
ENSG00000120685	PROSER1
ENSG00000120686	UFM1
ENSG00000120694	HSPH1
ENSG00000120696	KBTBD7
ENSG00000120708	TGFBI
ENSG00000120798	NR2C1
ENSG00000120800	UTP20
ENSG00000120833	SOCS2
ENSG00000120875	DUSP4
ENSG00000120885	CLU
ENSG00000120937	NPPB
ENSG00000121039	RDH10
ENSG00000121053	EPX
ENSG00000121068	TBX2
ENSG00000121075	TBX4
ENSG00000121101	TEX14
ENSG00000121210	KIAA0922
ENSG00000121274	PAPD5
ENSG00000121381	TAS2R9
ENSG00000121410	A1BG
ENSG00000121454	LHX4
ENSG00000121486	TRMT1L
ENSG00000121552	CSTA
ENSG00000121579	NAA50
ENSG00000121594	CD80
ENSG00000121621	KIF18A
ENSG00000121653	MAPK8IP1
ENSG00000121749	TBC1D15
ENSG00000121775	TMEM39B
ENSG00000121858	TNFSF10
ENSG00000121879	PIK3CA
ENSG00000121892	PDS5A
ENSG00000121903	ZSCAN20
ENSG00000121964	GTDC1
ENSG00000121966	CXCR4
ENSG00000122008	POLK
ENSG00000122068	FYTTD1
ENSG00000122133	PAEP
ENSG00000122218	COPA
ENSG00000122257	RBBP6
ENSG00000122299	ZC3H7A
ENSG00000122335	SERAC1
ENSG00000122359	ANXA11
ENSG00000122367	LDB3
ENSG00000122378	FAM213A
ENSG00000122386	ZNF205
ENSG00000122417	ODF2L
ENSG00000122477	LRRC39
ENSG00000122483	CCDC18
ENSG00000122566	HNRNPA2B1
ENSG00000122691	TWIST1
ENSG00000122694	GLIPR2
ENSG00000122711	SPINK4
ENSG00000122728	TAF1L
ENSG00000122729	ACO1
ENSG00000122741	DCAF10
ENSG00000122786	CALD1
ENSG00000122861	PLAU
ENSG00000122862	SRGN
ENSG00000122912	SLC25A16
ENSG00000122971	ACADS
ENSG00000123064	DDX54
ENSG00000123066	MED13L
ENSG00000123104	ITPR2
ENSG00000123124	WWP1
ENSG00000123144	C19orf43
ENSG00000123178	SPRYD7
ENSG00000123191	ATP7B
ENSG00000123213	NLN
ENSG00000123219	CENPK
ENSG00000123243	ITIH5
ENSG00000123268	ATF1
ENSG00000123297	TSFM
ENSG00000123353	ORMDL2
ENSG00000123364	HOXC13
ENSG00000123405	NFE2
ENSG00000123407	HOXC12
ENSG00000123415	SMUG1
ENSG00000123427	METTL21B
ENSG00000123454	DBH
ENSG00000123552	USP45
ENSG00000123562	MORF4L2
ENSG00000123600	METTL8
ENSG00000123609	NMI
ENSG00000123636	BAZ2B
ENSG00000123689	G0S2
ENSG00000123700	KCNJ2
ENSG00000123836	PFKFB2
ENSG00000123838	C4BPA
ENSG00000123843	C4BPB
ENSG00000123908	AGO2
ENSG00000123983	ACSL3
ENSG00000123989	CHPF
ENSG00000123999	INHA
ENSG00000124006	OBSL1
ENSG00000124091	GCNT7
ENSG00000124126	PREX1
ENSG00000124159	MATN4
ENSG00000124160	NCOA5
ENSG00000124194	GDAP1L1
ENSG00000124216	SNAI1
ENSG00000124217	MOCS3
ENSG00000124232	RBPJL
ENSG00000124233	SEMG1
ENSG00000124243	BCAS4
ENSG00000124249	KCNK15
ENSG00000124256	ZBP1
ENSG00000124275	MTRR
ENSG00000124334	IL9R
ENSG00000124380	SNRNP27
ENSG00000124466	LYPD3
ENSG00000124486	USP9X
ENSG00000124493	GRM4
ENSG00000124496	TRERF1
ENSG00000124557	BTN1A1
ENSG00000124570	SERPINB6
ENSG00000124574	ABCC10
ENSG00000124575	HIST1H1D
ENSG00000124602	UNC5CL
ENSG00000124615	MOCS1
ENSG00000124635	HIST1H2BJ
ENSG00000124713	GNMT
ENSG00000124721	DNAH8
ENSG00000124733	MEA1
ENSG00000124762	CDKN1A
ENSG00000124766	SOX4
ENSG00000124786	SLC35B3
ENSG00000124789	NUP153
ENSG00000124839	RAB17
ENSG00000124920	MYRF
ENSG00000124939	SCGB2A1
ENSG00000125084	WNT1
ENSG00000125122	LRRC29
ENSG00000125148	MT2A
ENSG00000125170	DOK4
ENSG00000125246	CLYBL
ENSG00000125285	SOX21
ENSG00000125409	TEKT3
ENSG00000125414	MYH2
ENSG00000125430	HS3ST3B1
ENSG00000125458	NT5C
ENSG00000125503	PPP1R12C
ENSG00000125508	SRMS
ENSG00000125510	OPRL1
ENSG00000125520	SLC2A4RG
ENSG00000125522	NPBWR2
ENSG00000125531	C20orf195
ENSG00000125534	PPDPF
ENSG00000125551	PLGLB2
ENSG00000125611	CHCHD5
ENSG00000125630	POLR1B
ENSG00000125650	PSPN
ENSG00000125651	GTF2F1
ENSG00000125652	ALKBH7
ENSG00000125676	THOC2
ENSG00000125726	CD70
ENSG00000125730	C3
ENSG00000125733	TRIP10
ENSG00000125740	FOSB
ENSG00000125741	OPA3
ENSG00000125746	EML2
ENSG00000125755	SYMPK
ENSG00000125772	GPCPD1
ENSG00000125798	FOXA2
ENSG00000125813	PAX1
ENSG00000125844	RRBP1
ENSG00000125872	LRRN4
ENSG00000125879	OTOR
ENSG00000125901	MRPS26
ENSG00000125910	S1PR4
ENSG00000125931	CITED1
ENSG00000125952	MAX
ENSG00000125954	CHURC1-FNTB
ENSG00000125962	ARMCX5
ENSG00000125968	ID1
ENSG00000125970	RALY
ENSG00000125995	ROMO1
ENSG00000126012	KDM5C
ENSG00000126070	AGO3
ENSG00000126107	HECTD3
ENSG00000126216	TUBGCP3
ENSG00000126218	F10
ENSG00000126259	KIRREL2
ENSG00000126262	FFAR2
ENSG00000126264	HCST
ENSG00000126266	FFAR1
ENSG00000126267	COX6B1
ENSG00000126432	PRDX5
ENSG00000126456	IRF3
ENSG00000126458	RRAS
ENSG00000126460	PRRG2
ENSG00000126522	ASL
ENSG00000126603	GLIS2
ENSG00000126705	AHDC1
ENSG00000126709	IFI6
ENSG00000126759	CFP
ENSG00000126768	TIMM17B
ENSG00000126773	PCNXL4
ENSG00000126775	ATG14
ENSG00000126778	SIX1
ENSG00000126785	RHOJ
ENSG00000126803	HSPA2
ENSG00000126804	ZBTB1
ENSG00000126821	SGPP1
ENSG00000126822	PLEKHG3
ENSG00000126890	CTAG2
ENSG00000126895	AVPR2
ENSG00000126903	SLC10A3
ENSG00000126934	MAP2K2
ENSG00000126947	ARMCX1
ENSG00000126950	TMEM35
ENSG00000127022	CANX
ENSG00000127074	RGS13
ENSG00000127124	HIVEP3
ENSG00000127152	BCL11B
ENSG00000127324	TSPAN8
ENSG00000127328	RAB3IP
ENSG00000127334	DYRK2
ENSG00000127415	IDUA
ENSG00000127418	FGFRL1
ENSG00000127419	TMEM175
ENSG00000127445	PIN1
ENSG00000127463	EMC1
ENSG00000127511	SIN3B
ENSG00000127515	OR7A10
ENSG00000127528	KLF2
ENSG00000127554	GFER
ENSG00000127561	SYNGR3
ENSG00000127586	CHTF18
ENSG00000127603	MACF1
ENSG00000127663	KDM4B
ENSG00000127743	IL17B
ENSG00000127903	ZNF835
ENSG00000127980	PEX1
ENSG00000127990	SGCE
ENSG00000128000	ZNF780B
ENSG00000128040	SPINK2
ENSG00000128185	DGCR6L
ENSG00000128203	ASPHD2
ENSG00000128218	VPREB3
ENSG00000128228	SDF2L1
ENSG00000128266	GNAZ
ENSG00000128268	MGAT3
ENSG00000128276	RFPL3
ENSG00000128311	TST
ENSG00000128322	IGLL1
ENSG00000128510	CPA4
ENSG00000128524	ATP6V1F
ENSG00000128534	LSM8
ENSG00000128578	STRIP2
ENSG00000128585	MKLN1
ENSG00000128595	CALU
ENSG00000128596	CCDC136
ENSG00000128607	KLHDC10
ENSG00000128699	ORMDL1
ENSG00000128709	HOXD9
ENSG00000128710	HOXD10
ENSG00000128714	HOXD13
ENSG00000128872	TMOD2
ENSG00000128881	TTBK2
ENSG00000128915	ICE2
ENSG00000128918	ALDH1A2
ENSG00000128923	FAM63B
ENSG00000128989	ARPP19
ENSG00000129003	VPS13C
ENSG00000129007	CALML4
ENSG00000129038	LOXL1
ENSG00000129083	COPB1
ENSG00000129151	BBOX1
ENSG00000129173	E2F8
ENSG00000129195	FAM64A
ENSG00000129197	RPAIN
ENSG00000129292	PHF20L1
ENSG00000129317	PUS7L
ENSG00000129355	CDKN2D
ENSG00000129422	MTUS1
ENSG00000129437	KLK14
ENSG00000129450	SIGLEC9
ENSG00000129467	ADCY4
ENSG00000129480	DTD2
ENSG00000129493	HEATR5A
ENSG00000129521	EGLN3
ENSG00000129534	MIS18BP1
ENSG00000129538	RNASE1
ENSG00000129559	NEDD8
ENSG00000129595	EPB41L4A
ENSG00000129636	ITFG1
ENSG00000129744	ART1
ENSG00000129757	CDKN1C
ENSG00000129824	RPS4Y1
ENSG00000129910	CDH15
ENSG00000129932	DOHH
ENSG00000129933	MAU2
ENSG00000129951	LPPR3
ENSG00000129991	TNNI3
ENSG00000130037	KCNA5
ENSG00000130052	STARD8
ENSG00000130147	SH3BP4
ENSG00000130150	MOSPD2
ENSG00000130158	DOCK6
ENSG00000130182	ZSCAN10
ENSG00000130193	THEM6
ENSG00000130203	APOE
ENSG00000130222	GADD45G
ENSG00000130255	RPL36
ENSG00000130270	ATP8B3
ENSG00000130294	KIF1A
ENSG00000130299	GTPBP3
ENSG00000130303	BST2
ENSG00000130307	USHBP1
ENSG00000130338	TULP4
ENSG00000130340	SNX9
ENSG00000130348	QRSL1
ENSG00000130363	RSPH3
ENSG00000130377	ACSBG2
ENSG00000130383	FUT5
ENSG00000130396	MLLT4
ENSG00000130402	ACTN4
ENSG00000130449	ZSWIM6
ENSG00000130479	MAP1S
ENSG00000130487	KLHDC7B
ENSG00000130511	SSBP4
ENSG00000130513	GDF15
ENSG00000130522	JUND
ENSG00000130544	ZNF557
ENSG00000130561	SAG
ENSG00000130584	ZBTB46
ENSG00000130598	TNNI2
ENSG00000130643	CALY
ENSG00000130649	CYP2E1
ENSG00000130656	HBZ
ENSG00000130700	GATA5
ENSG00000130701	RBBP8NL
ENSG00000130707	ASS1
ENSG00000130720	FIBCD1
ENSG00000130733	YIPF2
ENSG00000130748	TMEM160
ENSG00000130751	NPAS1
ENSG00000130755	GMFG
ENSG00000130758	MAP3K10
ENSG00000130762	ARHGEF16
ENSG00000130772	MED18
ENSG00000130775	THEMIS2
ENSG00000130779	CLIP1
ENSG00000130783	CCDC62
ENSG00000130818	ZNF426
ENSG00000130821	SLC6A8
ENSG00000130826	DKC1
ENSG00000130827	PLXNA3
ENSG00000130829	DUSP9
ENSG00000130844	ZNF331
ENSG00000130856	ZNF236
ENSG00000130881	LRP3
ENSG00000130939	UBE4B
ENSG00000130940	CASZ1
ENSG00000130943	PKDREJ
ENSG00000130997	POLN
ENSG00000131013	PPIL4
ENSG00000131023	LATS1
ENSG00000131055	COX4I2
ENSG00000131080	EDA2R
ENSG00000131096	PYY
ENSG00000131115	ZNF227
ENSG00000131116	ZNF428
ENSG00000131126	TEX101
ENSG00000131149	GSE1
ENSG00000131183	SLC34A1
ENSG00000131187	F12
ENSG00000131188	PRR7
ENSG00000131264	CDX4
ENSG00000131355	EMR3
ENSG00000131370	SH3BP5
ENSG00000131375	CAPN7
ENSG00000131400	NAPSA
ENSG00000131409	LRRC4B
ENSG00000131435	PDLIM4
ENSG00000131437	KIF3A
ENSG00000131477	RAMP2
ENSG00000131480	AOC2
ENSG00000131503	ANKHD1
ENSG00000131626	PPFIA1
ENSG00000131634	TMEM204
ENSG00000131653	TRAF7
ENSG00000131668	BARX1
ENSG00000131724	IL13RA1
ENSG00000131730	CKMT2
ENSG00000131748	STARD3
ENSG00000131773	KHDRBS3
ENSG00000131791	PRKAB2
ENSG00000131941	RHPN2
ENSG00000132003	ZSWIM4
ENSG00000132017	DCAF15
ENSG00000132024	CC2D1A
ENSG00000132122	SPATA6
ENSG00000132141	CCT6B
ENSG00000132259	CNGA4
ENSG00000132274	TRIM22
ENSG00000132313	MRPL35
ENSG00000132356	PRKAA1
ENSG00000132357	CARD6
ENSG00000132359	RAP1GAP2
ENSG00000132467	UTP3
ENSG00000132470	ITGB4
ENSG00000132514	CLEC10A
ENSG00000132517	SLC52A1
ENSG00000132518	GUCY2D
ENSG00000132522	GPS2
ENSG00000132535	DLG4
ENSG00000132570	PCBD2
ENSG00000132622	HSPA12B
ENSG00000132631	SCP2D1
ENSG00000132639	SNAP25
ENSG00000132640	BTBD3
ENSG00000132664	POLR3F
ENSG00000132669	RIN2
ENSG00000132677	RHBG
ENSG00000132763	MMACHC
ENSG00000132819	RBM38
ENSG00000132821	VSTM2L
ENSG00000132842	AP3B1
ENSG00000132854	KANK4
ENSG00000132879	FBXO44
ENSG00000132915	PDE6A
ENSG00000132938	MTUS2
ENSG00000132953	XPO4
ENSG00000132964	CDK8
ENSG00000133055	MYBPH
ENSG00000133059	DSTYK
ENSG00000133067	LGR6
ENSG00000133104	SPG20
ENSG00000133105	RXFP2
ENSG00000133106	EPSTI1
ENSG00000133111	RFXAP
ENSG00000133114	GPALPP1
ENSG00000133119	RFC3
ENSG00000133142	TCEAL4
ENSG00000133226	SRRM1
ENSG00000133243	BTBD2
ENSG00000133246	PRAM1
ENSG00000133247	SUV420H2
ENSG00000133256	PDE6B
ENSG00000133313	CNDP2
ENSG00000133321	RARRES3
ENSG00000133424	LARGE
ENSG00000133477	FAM83F
ENSG00000133488	SEC14L4
ENSG00000133574	GIMAP4
ENSG00000133678	TMEM254
ENSG00000133710	SPINK5
ENSG00000133739	LRRCC1
ENSG00000133740	E2F5
ENSG00000133808	MICALCL
ENSG00000133812	SBF2
ENSG00000133878	DUSP26
ENSG00000133961	NUMB
ENSG00000133985	TTC9
ENSG00000134028	ADAMDEC1
ENSG00000134057	CCNB1
ENSG00000134070	IRAK2
ENSG00000134086	VHL
ENSG00000134109	EDEM1
ENSG00000134138	MEIS2
ENSG00000134152	KATNBL1
ENSG00000134186	PRPF38B
ENSG00000134207	SYT6
ENSG00000134215	VAV3
ENSG00000134216	CHIA
ENSG00000134242	PTPN22
ENSG00000134255	CEPT1
ENSG00000134259	NGF
ENSG00000134265	NAPG
ENSG00000134283	PPHLN1
ENSG00000134287	ARF3
ENSG00000134313	KIDINS220
ENSG00000134321	RSAD2
ENSG00000134323	MYCN
ENSG00000134326	CMPK2
ENSG00000134371	CDC73
ENSG00000134463	ECHDC3
ENSG00000134574	DDB2
ENSG00000134594	RAB33A
ENSG00000134780	DAGLA
ENSG00000134809	TIMM10
ENSG00000134815	DHX34
ENSG00000134817	APLNR
ENSG00000134824	FADS2
ENSG00000134825	TMEM258
ENSG00000134852	CLOCK
ENSG00000134884	ARGLU1
ENSG00000134897	BIVM
ENSG00000134955	SLC37A2
ENSG00000134982	APC
ENSG00000134987	WDR36
ENSG00000135047	CTSL
ENSG00000135049	AGTPBP1
ENSG00000135063	FAM189A2
ENSG00000135069	PSAT1
ENSG00000135097	MSI1
ENSG00000135100	HNF1A
ENSG00000135114	OASL
ENSG00000135144	DTX1
ENSG00000135175	OCM2
ENSG00000135205	CCDC146
ENSG00000135249	RINT1
ENSG00000135250	SRPK2
ENSG00000135269	TES
ENSG00000135272	MDFIC
ENSG00000135299	ANKRD6
ENSG00000135314	KHDC1
ENSG00000135315	CEP162
ENSG00000135341	MAP3K7
ENSG00000135363	LMO2
ENSG00000135378	PRRG4
ENSG00000135390	ATP5G2
ENSG00000135392	DNAJC14
ENSG00000135414	GDF11
ENSG00000135424	ITGA7
ENSG00000135436	FAM186B
ENSG00000135441	BLOC1S1
ENSG00000135457	TFCP2
ENSG00000135482	ZC3H10
ENSG00000135502	SLC26A10
ENSG00000135506	OS9
ENSG00000135521	LTV1
ENSG00000135535	CD164
ENSG00000135540	NHSL1
ENSG00000135547	HEY2
ENSG00000135604	STX11
ENSG00000135605	TEC
ENSG00000135638	EMX1
ENSG00000135679	MDM2
ENSG00000135722	FBXL8
ENSG00000135763	URB2
ENSG00000135824	RGS8
ENSG00000135835	KIAA1614
ENSG00000135838	NPL
ENSG00000135870	RC3H1
ENSG00000135903	PAX3
ENSG00000135925	WNT10A
ENSG00000135940	COX5B
ENSG00000135945	REV1
ENSG00000135951	TSGA10
ENSG00000135976	ANKRD36
ENSG00000136002	ARHGEF4
ENSG00000136014	USP44
ENSG00000136044	APPL2
ENSG00000136068	FLNB
ENSG00000136141	LRCH1
ENSG00000136144	RCBTB1
ENSG00000136146	MED4
ENSG00000136158	SPRY2
ENSG00000136161	RCBTB2
ENSG00000136237	RAPGEF5
ENSG00000136243	NUPL2
ENSG00000136250	AOAH
ENSG00000136273	HUS1
ENSG00000136274	NACAD
ENSG00000136286	MYO1G
ENSG00000136319	TTC5
ENSG00000136378	ADAMTS7
ENSG00000136379	ABHD17C
ENSG00000136381	IREB2
ENSG00000136404	TM6SF1
ENSG00000136450	SRSF1
ENSG00000136451	VEZF1
ENSG00000136478	TEX2
ENSG00000136488	CSH1
ENSG00000136490	LIMD2
ENSG00000136492	BRIP1
ENSG00000136518	ACTL6A
ENSG00000136560	TANK
ENSG00000136630	HLX
ENSG00000136636	KCTD3
ENSG00000136688	IL36G
ENSG00000136697	IL1F10
ENSG00000136698	CFC1
ENSG00000136717	BIN1
ENSG00000136720	HS6ST1
ENSG00000136731	UGGT1
ENSG00000136732	GYPC
ENSG00000136750	GAD2
ENSG00000136807	CDK9
ENSG00000136811	ODF2
ENSG00000136826	KLF4
ENSG00000136828	RALGPS1
ENSG00000136840	ST6GALNAC4
ENSG00000136848	DAB2IP
ENSG00000136874	STX17
ENSG00000136883	KIF12
ENSG00000136929	HEMGN
ENSG00000136935	GOLGA1
ENSG00000136943	CTSV
ENSG00000136944	LMX1B
ENSG00000137033	IL33
ENSG00000137054	POLR1E
ENSG00000137055	PLAA
ENSG00000137076	TLN1
ENSG00000137078	SIT1
ENSG00000137090	DMRT1
ENSG00000137100	DCTN3
ENSG00000137133	HINT2
ENSG00000137154	RPS6
ENSG00000137161	CNPY3
ENSG00000137198	GMPR
ENSG00000137204	SLC22A7
ENSG00000137265	IRF4
ENSG00000137269	LRRC1
ENSG00000137273	FOXF2
ENSG00000137288	UQCC2
ENSG00000137331	IER3
ENSG00000137338	PGBD1
ENSG00000137393	RNF144B
ENSG00000137414	FAM8A1
ENSG00000137462	TLR2
ENSG00000137463	MGARP
ENSG00000137486	ARRB1
ENSG00000137502	RAB30
ENSG00000137504	CREBZF
ENSG00000137522	RNF121
ENSG00000137575	SDCBP
ENSG00000137601	NEK1
ENSG00000137628	DDX60
ENSG00000137673	MMP7
ENSG00000137692	DCUN1D5
ENSG00000137710	RDX
ENSG00000137726	FXYD6
ENSG00000137801	THBS1
ENSG00000137807	KIF23
ENSG00000137812	CASC5
ENSG00000137818	RPLP1
ENSG00000137822	TUBGCP4
ENSG00000137824	RMDN3
ENSG00000137834	SMAD6
ENSG00000137845	ADAM10
ENSG00000137959	IFI44L
ENSG00000137965	IFI44
ENSG00000137968	SLC44A5
ENSG00000137992	DBT
ENSG00000137996	RTCA
ENSG00000138002	IFT172
ENSG00000138030	KHK
ENSG00000138031	ADCY3
ENSG00000138036	DYNC2LI1
ENSG00000138079	SLC3A1
ENSG00000138080	EMILIN1
ENSG00000138100	TRIM54
ENSG00000138119	MYOF
ENSG00000138136	LBX1
ENSG00000138161	CUZD1
ENSG00000138207	RBP4
ENSG00000138271	GPR87
ENSG00000138279	ANXA7
ENSG00000138303	ASCC1
ENSG00000138316	ADAMTS14
ENSG00000138379	MSTN
ENSG00000138380	CARF
ENSG00000138386	NAB1
ENSG00000138400	MDH1B
ENSG00000138434	SSFA2
ENSG00000138442	WDR12
ENSG00000138468	SENP7
ENSG00000138593	SECISBP2L
ENSG00000138594	TMOD3
ENSG00000138600	SPPL2A
ENSG00000138604	GLCE
ENSG00000138606	SHF
ENSG00000138615	CILP
ENSG00000138658	ZGRF1
ENSG00000138660	AP1AR
ENSG00000138669	PRKG2
ENSG00000138678	AGPAT9
ENSG00000138686	BBS7
ENSG00000138698	RAP1GDS1
ENSG00000138709	LARP1B
ENSG00000138758	40787
ENSG00000138767	CNOT6L
ENSG00000138768	USO1
ENSG00000138777	PPA2
ENSG00000138795	LEF1
ENSG00000138802	SEC24B
ENSG00000138834	MAPK8IP3
ENSG00000139055	ERP27
ENSG00000139112	GABARAPL1
ENSG00000139117	CPNE8
ENSG00000139133	ALG10
ENSG00000139163	ETNK1
ENSG00000139178	C1RL
ENSG00000139182	CLSTN3
ENSG00000139187	KLRG1
ENSG00000139190	VAMP1
ENSG00000139200	PIANP
ENSG00000139263	LRIG3
ENSG00000139269	INHBE
ENSG00000139278	GLIPR1
ENSG00000139318	DUSP6
[truncated: 2,955 more rows]

## Sheet: miR-328
Ensembl gene ID	Gene		Gene ontology biological processes	Number of reference genes (20851)	Actual genes (441)	Expected genes	Over/under	Fold enrichment	Raw p-value	False discovery rate
ENSG00000003393	ALS2		regulation of mRNA stability involved in response to stress (GO:0010610)	3	3	0.06	+	47.28	0.000168	0.0174
ENSG00000005238	FAM214B		UDP-N-acetylglucosamine transmembrane transport (GO:1990569)	4	3	0.08	+	35.46	0.00029	0.0267
ENSG00000006327	TNFRSF12A		negative regulation of DNA damage checkpoint (GO:2000002)	6	3	0.13	+	23.64	0.000676	0.0474
ENSG00000006534	ALDH3B1		negative regulation of JUN kinase activity (GO:0043508)	14	4	0.3	+	13.51	0.000441	0.0357
ENSG00000007202	KIAA0100		morphogenesis of an epithelial sheet (GO:0002011)	50	7	1.06	+	6.62	0.000169	0.0173
ENSG00000011258	MBTD1		mRNA stabilization (GO:0048255)	45	6	0.95	+	6.3	0.000625	0.045
ENSG00000011275	RNF216		interleukin-12-mediated signaling pathway (GO:0035722)	46	6	0.97	+	6.17	0.000694	0.0483
ENSG00000011422	PLAUR		cytoplasmic translation (GO:0002181)	73	9	1.54	+	5.83	4.98e-05	0.00721
ENSG00000011523	CEP68		regulation of megakaryocyte differentiation (GO:0045652)	57	7	1.21	+	5.81	0.00035	0.0298
ENSG00000012963	UBR7		cellular response to glucocorticoid stimulus (GO:0071385)	57	7	1.21	+	5.81	0.00035	0.0297
ENSG00000014914	MTMR11		mitotic S phase (GO:0000084)	65	7	1.37	+	5.09	0.000721	0.0493
ENSG00000025800	KPNA6		regulation of telomere maintenance (GO:0032204)	82	8	1.73	+	4.61	0.000559	0.0416
ENSG00000026508	CD44		cellular response to ketone (GO:1901655)	95	9	2.01	+	4.48	0.000313	0.0281
ENSG00000036549	ZZZ3		cellular response to alcohol (GO:0097306)	85	8	1.8	+	4.45	0.000696	0.0482
ENSG00000041982	TNC		cotranslational protein targeting to membrane (GO:0006613)	101	9	2.14	+	4.21	0.000474	0.0365
ENSG00000043143	JADE2		antigen processing and presentation of peptide antigen via MHC class I (GO:0002474)	103	9	2.18	+	4.13	0.000541	0.0409
ENSG00000046774	MAGEC2		regulation of stem cell differentiation (GO:2000736)	117	10	2.47	+	4.04	0.000318	0.0284
ENSG00000046889	PREX2		endoplasmic reticulum unfolded protein response (GO:0030968)	106	9	2.24	+	4.01	0.000656	0.0462
ENSG00000047849	MAP4		translational initiation (GO:0006413)	143	12	3.02	+	3.97	9.66e-05	0.0116
ENSG00000053438	NNAT		nuclear-transcribed mRNA catabolic process, nonsense-mediated decay (GO:0000184)	120	10	2.54	+	3.94	0.000383	0.0316
ENSG00000054356	PTPRN		negative regulation of translation (GO:0017148)	135	11	2.86	+	3.85	0.000238	0.0227
ENSG00000054523	KIF1B		antigen processing and presentation of exogenous peptide antigen (GO:0002478)	176	14	3.72	+	3.76	4.46e-05	0.0067
ENSG00000058804	NDC1		response to estradiol (GO:0032355)	140	11	2.96	+	3.71	0.000318	0.0283
ENSG00000064393	HIPK2		positive regulation of cell morphogenesis involved in differentiation (GO:0010770)	161	12	3.41	+	3.52	0.000271	0.0251
ENSG00000064932	SBNO2		vesicle localization (GO:0051648)	196	14	4.15	+	3.38	0.000131	0.0146
ENSG00000065665	SEC61A2		positive regulation of chromosome organization (GO:2001252)	185	13	3.91	+	3.32	0.000262	0.0244
ENSG00000065970	FOXJ2		cellular response to hypoxia (GO:0071456)	191	13	4.04	+	3.22	0.000349	0.0299
ENSG00000067715	SYT1		positive regulation of binding (GO:0051099)	177	12	3.74	+	3.21	0.000603	0.0437
ENSG00000067955	CBFB		regulation of nuclear division (GO:0051783)	195	13	4.12	+	3.15	0.00042	0.0342
ENSG00000068654	POLR1A		RNA transport (GO:0050658)	202	13	4.27	+	3.04	0.000575	0.0424
ENSG00000068878	PSME4		cellular response to nutrient levels (GO:0031669)	257	16	5.44	+	2.94	0.000198	0.0196
ENSG00000070061	IKBKAP		establishment of localization in cell (GO:0051649)	399	23	8.44	+	2.73	2.71e-05	0.00449
ENSG00000070366	SMG6		mRNA splicing, via spliceosome (GO:0000398)	299	17	6.32	+	2.69	0.000347	0.0302
ENSG00000070961	ATP2B1		establishment of organelle localization (GO:0051656)	373	21	7.89	+	2.66	8.26e-05	0.0104
ENSG00000071655	MBD3		peptidyl-lysine modification (GO:0018205)	306	17	6.47	+	2.63	0.000445	0.0355
ENSG00000072042	RDH11		vesicle organization (GO:0016050)	307	17	6.49	+	2.62	0.000461	0.0364
ENSG00000072501	SMC1A		positive regulation of cellular protein localization (GO:1903829)	335	18	7.09	+	2.54	0.000445	0.0356
ENSG00000073050	XRCC1		Golgi vesicle transport (GO:0048193)	394	21	8.33	+	2.52	0.00017	0.0173
ENSG00000073712	FERMT2		developmental growth (GO:0048589)	396	21	8.38	+	2.51	0.000181	0.0183
ENSG00000075223	SEMA3C		regulation of actin filament-based process (GO:0032970)	402	21	8.5	+	2.47	0.000351	0.0296
ENSG00000076108	BAZ2A		regulation of cytoskeleton organization (GO:0051493)	560	29	11.84	+	2.45	2.07e-05	0.00352
ENSG00000076351	SLC46A1		cell division (GO:0051301)	495	25	10.47	+	2.39	0.000111	0.0126
ENSG00000076641	PAG1		mitotic cell cycle process (GO:1903047)	614	31	12.99	+	2.39	1.51e-05	0.00283
ENSG00000078328	RBFOX1		viral process (GO:0016032)	701	35	14.83	+	2.36	7.54e-06	0.00177
ENSG00000078399	HOXA9		transcription by RNA polymerase II (GO:0006366)	494	24	10.45	+	2.3	0.000243	0.023
ENSG00000078618	NRD1		chordate embryonic development (GO:0043009)	644	31	13.62	+	2.28	4.25e-05	0.00652
ENSG00000079432	CIC		regulation of mitotic cell cycle (GO:0007346)	686	32	14.51	+	2.21	4.82e-05	0.00711
ENSG00000080603	SRCAP		cell morphogenesis involved in differentiation (GO:0000904)	562	26	11.89	+	2.19	0.000312	0.0282
ENSG00000082641	NFE2L1		regulation of cell cycle process (GO:0010564)	763	35	16.14	+	2.17	3.4e-05	0.00537
ENSG00000086061	DNAJA1		neuron projection development (GO:0031175)	679	29	14.36	+	2.02	0.000627	0.045
ENSG00000087448	KLHL42		negative regulation of transcription by RNA polymerase II (GO:0000122)	885	35	18.72	+	1.87	0.00053	0.0402
ENSG00000089280	FUS		cell death (GO:0008219)	1073	41	22.69	+	1.81	0.000466	0.0364
ENSG00000089916	GPATCH2L		cytoskeleton organization (GO:0007010)	1106	42	23.39	+	1.8	0.000377	0.0313
ENSG00000090905	TNRC6A		protein-containing complex assembly (GO:0065003)	1406	51	29.74	+	1.72	0.000256	0.024
ENSG00000092203	TOX4		G protein-coupled receptor signaling pathway (GO:0007186)	1320	11	27.92	-	0.39	0.000442	0.0356
ENSG00000096070	BRPF3		detection of chemical stimulus involved in sensory perception of smell (GO:0050911)	439	0	9.28	-	< 0.01	0.00023	0.0222
ENSG00000096696	DSP
ENSG00000097096	SYDE2
ENSG00000099783	HNRNPM
ENSG00000099875	MKNK2
ENSG00000100106	TRIOBP
ENSG00000100167	37865
ENSG00000100241	SBF1
ENSG00000100243	CYB5R3
ENSG00000100266	PACSIN2
ENSG00000100280	AP1B1
ENSG00000100393	EP300
ENSG00000100403	ZC3H7B
ENSG00000100601	ALKBH1
ENSG00000100647	KIAA0247
ENSG00000100836	PABPN1
ENSG00000100890	KIAA0391
ENSG00000101367	MAPRE1
ENSG00000102119	EMD
ENSG00000102401	ARMCX3
ENSG00000103051	COG4
ENSG00000103121	CMC2
ENSG00000103275	UBE2I
ENSG00000104177	MYEF2
ENSG00000104332	SFRP1
ENSG00000104442	ARMC1
ENSG00000104517	UBR5
ENSG00000104687	GSR
ENSG00000104824	HNRNPL
ENSG00000104866	PPP1R37
ENSG00000104892	KLC3
ENSG00000104936	DMPK
ENSG00000105011	ASF1B
ENSG00000105576	TNPO2
ENSG00000105701	FKBP8
ENSG00000105722	ERF
ENSG00000106236	NPTX2
ENSG00000106244	PDAP1
ENSG00000106367	AP1S1
ENSG00000106609	TMEM248
ENSG00000106638	TBL2
ENSG00000107560	RAB11FIP2
ENSG00000107731	UNC5B
ENSG00000107819	SFXN3
ENSG00000108375	RNF43
ENSG00000108406	DHX40
ENSG00000108509	CAMTA2
ENSG00000108518	PFN1
ENSG00000108587	GOSR1
ENSG00000108599	AKAP10
ENSG00000108679	LGALS3BP
ENSG00000109158	GABRA4
ENSG00000109184	DCUN1D4
ENSG00000109762	SNX25
ENSG00000109787	KLF3
ENSG00000110092	CCND1
ENSG00000110195	FOLR1
ENSG00000110422	HIPK3
ENSG00000111276	CDKN1B
ENSG00000111452	GPR133
ENSG00000111540	RAB5B
ENSG00000111786	SRSF9
ENSG00000112419	PHACTR2
ENSG00000112473	SLC39A7
ENSG00000112658	SRF
ENSG00000112659	CUL9
ENSG00000112739	PRPF4B
ENSG00000113441	LNPEP
ENSG00000113615	SEC24A
ENSG00000113758	DBN1
ENSG00000114554	PLXNA1
ENSG00000114867	EIF4G1
ENSG00000114978	MOB1A
ENSG00000115325	DOK1
ENSG00000115425	PECR
ENSG00000116001	TIA1
ENSG00000116128	BCL9
ENSG00000116251	RPL22
ENSG00000116337	AMPD2
ENSG00000116539	ASH1L
ENSG00000116584	ARHGEF2
ENSG00000116704	SLC35D1
ENSG00000116871	MAP7D1
ENSG00000117335	CD46
ENSG00000117362	APH1A
ENSG00000117394	SLC2A1
ENSG00000117620	SLC35A3
ENSG00000117632	STMN1
ENSG00000117682	DHDDS
ENSG00000118058	KMT2A
ENSG00000118655	DCLRE1B
ENSG00000118777	ABCG2
ENSG00000118971	CCND2
ENSG00000119042	SATB2
ENSG00000119383	PPP2R4
ENSG00000119403	PHF19
ENSG00000119596	YLPM1
ENSG00000120149	MSX2
ENSG00000121716	PILRB
ENSG00000121898	CPXM2
ENSG00000122299	ZC3H7A
ENSG00000122642	FKBP9
ENSG00000123119	NECAB1
ENSG00000123144	C19orf43
ENSG00000123472	ATPAF1
ENSG00000123575	FAM199X
ENSG00000124120	TTPAL
ENSG00000124208	TMEM189-UBE2V1
ENSG00000124222	STX16
ENSG00000124486	USP9X
ENSG00000124523	SIRT5
ENSG00000124702	KLHDC3
ENSG00000124942	AHNAK
ENSG00000125651	GTF2F1
ENSG00000125814	NAPB
ENSG00000126012	KDM5C
ENSG00000126107	HECTD3
ENSG00000126581	BECN1
ENSG00000126790	L3HYPDH
ENSG00000127022	CANX
ENSG00000127184	COX7C
ENSG00000127463	EMC1
ENSG00000127564	PKMYT1
ENSG00000128891	C15orf57
ENSG00000129473	BCL2L2
ENSG00000130227	XPO7
ENSG00000130707	ASS1
ENSG00000130726	TRIM28
ENSG00000130741	EIF2S3
ENSG00000130827	PLXNA3
ENSG00000130958	SLC35D2
ENSG00000131467	PSME3
ENSG00000131626	PPFIA1
ENSG00000131748	STARD3
ENSG00000131781	FMO5
ENSG00000131899	LLGL1
ENSG00000132002	DNAJB1
ENSG00000132356	PRKAA1
ENSG00000133030	MPRIP
ENSG00000133106	EPSTI1
ENSG00000133195	SLC39A11
ENSG00000133243	BTBD2
ENSG00000133612	AGAP3
ENSG00000134250	NOTCH2
ENSG00000134294	SLC38A2
ENSG00000134910	STT3A
ENSG00000135018	UBQLN1
ENSG00000135116	HRK
ENSG00000135823	STX6
ENSG00000135870	RC3H1
ENSG00000136141	LRCH1
ENSG00000136270	TBRG4
ENSG00000136295	TTYH3
ENSG00000136758	YME1L1
ENSG00000136960	ENPP2
ENSG00000137076	TLN1
ENSG00000137409	MTCH1
ENSG00000138592	USP8
ENSG00000138617	PARP16
ENSG00000138650	PCDH10
ENSG00000138668	HNRNPD
ENSG00000138688	KIAA1109
ENSG00000138801	PAPSS1
ENSG00000139289	PHLDA1
ENSG00000139405	RITA1
ENSG00000139496	NUPL1
ENSG00000139641	ESYT1
ENSG00000139645	ANKRD52
ENSG00000139926	FRMD6
ENSG00000140265	ZSCAN29
ENSG00000140403	DNAJA4
ENSG00000140598	EFTUD1
ENSG00000140688	C16orf58
ENSG00000140743	CDR2
ENSG00000140943	MBTPS1
ENSG00000141030	COPS3
ENSG00000141522	ARHGDIA
ENSG00000141562	NARF
ENSG00000141569	TRIM65
ENSG00000141756	FKBP10
ENSG00000141867	BRD4
ENSG00000142864	SERBP1
ENSG00000142949	PTPRF
ENSG00000143126	CELSR2
ENSG00000143190	POU2F1
ENSG00000143319	ISG20L2
ENSG00000143341	HMCN1
ENSG00000143641	GALNT2
ENSG00000143761	ARF1
ENSG00000143878	RHOB
ENSG00000143970	ASXL2
ENSG00000144026	ZNF514
ENSG00000144043	TEX261
ENSG00000144560	VGLL4
ENSG00000144713	RPL32
ENSG00000144908	ALDH1L1
ENSG00000145362	ANK2
ENSG00000145439	CBR4
ENSG00000145826	LECT2
ENSG00000145832	SLC25A48
ENSG00000146063	TRIM41
ENSG00000146109	ABT1
ENSG00000146830	GIGYF1
ENSG00000147164	SNX12
ENSG00000147180	ZNF711
ENSG00000147403	RPL10
ENSG00000147588	PMP2
ENSG00000148296	SURF6
ENSG00000149179	C11orf49
ENSG00000149187	CELF1
ENSG00000149532	CPSF7
ENSG00000149582	TMEM25
ENSG00000149596	JPH2
ENSG00000149930	TAOK2
ENSG00000150093	ITGB1
ENSG00000150593	PDCD4
ENSG00000151239	TWF1
ENSG00000152558	TMEM123
ENSG00000152932	RAB3C
ENSG00000153046	CDYL
ENSG00000153187	HNRNPU
ENSG00000154370	TRIM11
ENSG00000155506	LARP1
ENSG00000156453	PCDH1
ENSG00000156642	NPTN
ENSG00000157152	SYN2
ENSG00000157423	HYDIN
ENSG00000157916	RER1
ENSG00000158560	DYNC1I1
ENSG00000158985	CDC42SE2
ENSG00000159111	MRPL10
ENSG00000159164	SV2A
ENSG00000159217	IGF2BP1
ENSG00000159873	CCDC117
ENSG00000160014	CALM3
ENSG00000160051	IQCC
ENSG00000160360	GPSM1
ENSG00000160469	BRSK1
ENSG00000160551	TAOK1
ENSG00000160796	NBEAL2
ENSG00000161011	SQSTM1
ENSG00000161016	RPL8
ENSG00000161513	FDXR
ENSG00000161956	SENP3
ENSG00000161960	EIF4A1
ENSG00000162227	TAF6L
ENSG00000162889	MAPKAPK2
ENSG00000163013	FBXO41
ENSG00000163125	RPRD2
ENSG00000163328	GPR155
ENSG00000163468	CCT3
ENSG00000163788	SNRK
ENSG00000164190	NIPBL
ENSG00000164587	RPS14
ENSG00000164924	YWHAZ
ENSG00000165502	RPL36AL
ENSG00000165548	TMEM63C
ENSG00000165684	SNAPC4
ENSG00000165716	FAM69B
ENSG00000165916	PSMC3
ENSG00000166135	HIF1AN
ENSG00000167513	CDT1
ENSG00000167548	KMT2D
ENSG00000167595	PROSER3
ENSG00000167615	LENG8
ENSG00000167635	ZNF146
ENSG00000167658	EEF2
ENSG00000167700	MFSD3
ENSG00000167747	C19orf48
ENSG00000167770	OTUB1
ENSG00000167792	NDUFV1
ENSG00000168066	SF1
ENSG00000168209	DDIT4
ENSG00000168264	IRF2BP2
ENSG00000168300	PCMTD1
ENSG00000168461	RAB31
ENSG00000168672	FAM84B
ENSG00000169217	CD2BP2
ENSG00000169813	HNRNPF
ENSG00000169957	ZNF768
ENSG00000170348	TMED10
ENSG00000170382	LRRN2
ENSG00000170540	ARL6IP1
ENSG00000170584	NUDCD2
ENSG00000171246	NPTX1
ENSG00000171345	KRT19
ENSG00000171492	LRRC8D
ENSG00000171533	MAP6
ENSG00000171858	RPS21
ENSG00000172757	CFL1
ENSG00000173041	ZNF680
ENSG00000173065	FAM222B
ENSG00000173120	KDM2A
ENSG00000173402	DAG1
ENSG00000173889	PHC3
ENSG00000173933	RBM4
ENSG00000174748	RPL15
ENSG00000176903	PNMA1
ENSG00000176986	SEC24C
ENSG00000177511	ST8SIA3
ENSG00000177565	TBL1XR1
ENSG00000177731	FLII
ENSG00000179029	TMEM107
ENSG00000179218	CALR
ENSG00000179632	MAF1
ENSG00000179751	SYCN
ENSG00000179832	MROH1
ENSG00000180354	MTURN
ENSG00000180530	NRIP1
ENSG00000180592	SKIDA1
ENSG00000181817	LSM10
ENSG00000182013	PNMAL1
ENSG00000182199	SHMT2
ENSG00000182400	TRAPPC6B
ENSG00000182446	NPLOC4
ENSG00000182621	PLCB1
ENSG00000182670	TTC3
ENSG00000182742	HOXB4
ENSG00000182831	C16orf72
ENSG00000182944	EWSR1
ENSG00000183010	PYCR1
ENSG00000184545	DUSP8
ENSG00000184905	TCEAL2
ENSG00000185049	NELFA
ENSG00000185565	LSAMP
ENSG00000185624	P4HB
ENSG00000185633	NDUFA4L2
ENSG00000185650	ZFP36L1
ENSG00000185651	UBE2L3
ENSG00000185800	DMWD
ENSG00000185947	ZNF267
ENSG00000185963	BICD2
ENSG00000185973	TMLHE
ENSG00000186472	PCLO
ENSG00000186577	C6orf1
ENSG00000186834	HEXIM1
ENSG00000187122	SLIT1
ENSG00000187210	GCNT1
ENSG00000187772	LIN28B
ENSG00000188070	C11orf95
ENSG00000188211	NCR3LG1
ENSG00000188986	NELFB
ENSG00000188987	ENSG00000188987
ENSG00000196230	TUBB
ENSG00000196363	WDR5
ENSG00000196776	CD47
ENSG00000196924	FLNA
ENSG00000197102	DYNC1H1
ENSG00000197249	SERPINA1
ENSG00000197892	KIF13B
ENSG00000198087	CD2AP
ENSG00000198162	MAN1A2
ENSG00000198300	PEG3
ENSG00000198355	PIM3
ENSG00000198563	DDX39B
ENSG00000198589	LRBA
ENSG00000198646	NCOA6
ENSG00000198700	IPO9
ENSG00000198825	INPP5F
ENSG00000198837	DENND4B
ENSG00000198932	GPRASP1
ENSG00000198952	SMG5
ENSG00000204065	TCEAL5
ENSG00000204217	BMPR2
ENSG00000204469	PRRC2A
ENSG00000204569	PPP1R10
ENSG00000204628	GNB2L1
ENSG00000204859	ZBTB48
ENSG00000205213	LGR4
ENSG00000211456	SACM1L
ENSG00000213015	ZNF580
ENSG00000213064	SFT2D2
ENSG00000214160	ALG3
ENSG00000215012	C22orf29
ENSG00000225921	NOL7
ENSG00000232810	TNF
ENSG00000234224	TMEM229A
ENSG00000234616	JRK
ENSG00000239306	RBM14
ENSG00000240065	PSMB9
ENSG00000241553	ARPC4
ENSG00000242265	PEG10
ENSG00000244165	P2RY11
ENSG00000247077	PGAM5
ENSG00000253485	PCDHGA5
ENSG00000254470	AP5B1
ENSG00000254996	ANKHD1-EIF4EBP3
ENSG00000257315	ZBED6
ENSG00000274180	NATD1
ENSG00000275023	MLLT6
ENSG00000278540	ACACA
ENSMUSG00000000078	Klf6
ENSMUSG00000000326	Comt
ENSMUSG00000000555	Itga5
ENSMUSG00000000823	Znf512b
ENSMUSG00000001416	Cct3
ENSMUSG00000001424	Snd1
ENSMUSG00000001542	Ell2
ENSMUSG00000001891	Ugp2
ENSMUSG00000002052	Supt6
ENSMUSG00000003435	Supt5
ENSMUSG00000003477	Inmt
ENSMUSG00000003814	Calr
ENSMUSG00000004040	Stat3
ENSMUSG00000004207	Psap
ENSMUSG00000005410	Mcm5
ENSMUSG00000005813	Metap1
ENSMUSG00000006456	Rbm14
ENSMUSG00000006930	Hap1
ENSMUSG00000007080	Pole
ENSMUSG00000010277	2610507B11Rik
ENSMUSG00000010517	Faf1
ENSMUSG00000010663	Fads1
ENSMUSG00000014932	Yes1
ENSMUSG00000015083	C8g
ENSMUSG00000016256	Ctsz
ENSMUSG00000017950	Hnf4a
ENSMUSG00000018160	Med1
ENSMUSG00000018167	Stard3
ENSMUSG00000018547	Pip4k2b
ENSMUSG00000018572	Phf23
ENSMUSG00000018593	Sparc
ENSMUSG00000020029	Nudt4
ENSMUSG00000020037	Rfx4
ENSMUSG00000020238	Ncln
ENSMUSG00000020346	Mgat1
ENSMUSG00000020368	Canx
ENSMUSG00000020372	Gnb2l1
ENSMUSG00000020397	Med7
ENSMUSG00000020515	Cnot8
ENSMUSG00000021127	Zfp36l1
ENSMUSG00000021133	4933426M11Rik
ENSMUSG00000021236	Entpd5
ENSMUSG00000021488	Nsd1
ENSMUSG00000021492	F12
ENSMUSG00000021670	Hmgcr
ENSMUSG00000022175	Lrp10
ENSMUSG00000022210	Dhrs4
ENSMUSG00000022412	Mief1
ENSMUSG00000022443	Myh9
ENSMUSG00000022463	Srebf2
ENSMUSG00000022546	Gpt
ENSMUSG00000022551	Cyc1
ENSMUSG00000022553	Maf1
ENSMUSG00000022565	Plec
ENSMUSG00000022615	Tymp
ENSMUSG00000022766	Serpind1
ENSMUSG00000022836	Mylk
ENSMUSG00000022895	Ets2
ENSMUSG00000022951	Rcan1
ENSMUSG00000022962	Gart
ENSMUSG00000023019	Gpd1
ENSMUSG00000023143	Nagpa
ENSMUSG00000023176	Cpn2
ENSMUSG00000023456	Tpi1
ENSMUSG00000024292	Cyp4f14
ENSMUSG00000024327	Slc39a7
ENSMUSG00000024590	Lmnb1
ENSMUSG00000024622	Hmgxb3
ENSMUSG00000024642	Tle4
ENSMUSG00000024769	Cdc42bpg
ENSMUSG00000025075	Habp2
ENSMUSG00000025130	P4hb
ENSMUSG00000025228	Actr1a
ENSMUSG00000025260	Hsd17b10
ENSMUSG00000025809	Itgb1
ENSMUSG00000026473	Glul
ENSMUSG00000026489	Adck3
ENSMUSG00000026554	Dcaf8
ENSMUSG00000026579	F5
ENSMUSG00000027104	Atf2
ENSMUSG00000027195	Hsd17b12
ENSMUSG00000027332	Ivd
ENSMUSG00000027513	Pck1
ENSMUSG00000027875	Hmgcs2
ENSMUSG00000028211	Trp53inp1
ENSMUSG00000028224	Nbn
ENSMUSG00000028327	1300002K09Rik
ENSMUSG00000028341	Nr4a3
ENSMUSG00000028430	Nol6
ENSMUSG00000028433	Ubap2
ENSMUSG00000028465	Tln1
ENSMUSG00000028649	Macf1
ENSMUSG00000028745	Capzb
ENSMUSG00000028776	Tinagl1
ENSMUSG00000028820	Sfpq
ENSMUSG00000028980	H6pd
ENSMUSG00000029004	Kmt2e
ENSMUSG00000029201	Ugdh
ENSMUSG00000029202	Pds5a
ENSMUSG00000029426	Scarb2
ENSMUSG00000029455	Aldh2
ENSMUSG00000029480	Dhx37
ENSMUSG00000029482	Aacs
ENSMUSG00000029547	Ints1
ENSMUSG00000029621	Arpc1a
ENSMUSG00000029714	Gigyf1
ENSMUSG00000030102	Itpr1
ENSMUSG00000030104	Edem1
ENSMUSG00000030108	Slc6a13
ENSMUSG00000030161	Gabarapl1
ENSMUSG00000030232	Aebp2
ENSMUSG00000030530	Furin
ENSMUSG00000030654	Arl6ip1
ENSMUSG00000030879	Mrpl17
ENSMUSG00000030881	Arfip2
ENSMUSG00000031314	Taf1
ENSMUSG00000031482	Slc25a15
ENSMUSG00000031545	Agpat6
ENSMUSG00000031691	Tnpo2
ENSMUSG00000031954	Cfdp1
ENSMUSG00000031960	Aars
ENSMUSG00000031980	Agt
ENSMUSG00000032080	Apoa4
ENSMUSG00000032298	Neil1
ENSMUSG00000032409	Atr
ENSMUSG00000032562	Gnai2
ENSMUSG00000032902	Slc16a1
ENSMUSG00000033295	Ptprf
ENSMUSG00000033475	Tomm6
ENSMUSG00000034024	Cct2
ENSMUSG00000034158	Lrrc58
ENSMUSG00000034177	Rnf43
ENSMUSG00000034354	Mtmr3
ENSMUSG00000034450	Gulo
ENSMUSG00000034602	Mon2
ENSMUSG00000034807	Colgalt1
ENSMUSG00000034832	Tet3
ENSMUSG00000034928	Rnf44
ENSMUSG00000034994	Eef2
ENSMUSG00000035459	Stab2
ENSMUSG00000035877	Zhx3
ENSMUSG00000035878	Hykk
ENSMUSG00000036036	Zfp57
ENSMUSG00000036078	Sigmar1
ENSMUSG00000036110	Slc17a2
ENSMUSG00000036585	Fgf1
ENSMUSG00000036817	Sun1
ENSMUSG00000037151	Lrrc20
ENSMUSG00000037373	Ctbp1
ENSMUSG00000037415	Ranbp10
ENSMUSG00000037503	Fam168b
ENSMUSG00000037942	Crp
ENSMUSG00000038332	Sesn1
ENSMUSG00000038344	Txlng
ENSMUSG00000038415	Foxq1
ENSMUSG00000038503	Mesdc2
ENSMUSG00000038518	Jarid2
ENSMUSG00000038894	Irs2
ENSMUSG00000039108	Lsm14b
ENSMUSG00000039114	Nrn1
ENSMUSG00000039262	Prrc2b
ENSMUSG00000039983	Ccdc32
ENSMUSG00000040054	Baz2a
ENSMUSG00000040152	Thbs1
ENSMUSG00000041237	Pklr
ENSMUSG00000041328	Pcf11
ENSMUSG00000041891	Lman1
ENSMUSG00000041939	Mvk
ENSMUSG00000042102	Dmgdh
ENSMUSG00000042190	Cmklr1
ENSMUSG00000042275	Pelo
ENSMUSG00000042289	Hsd3b7
ENSMUSG00000042396	Rbm7
ENSMUSG00000042605	Atxn2
ENSMUSG00000042699	Dhx9
ENSMUSG00000044147	Arf6
ENSMUSG00000044197	Gpr146
ENSMUSG00000044359	P2ry4
ENSMUSG00000044986	Tst
ENSMUSG00000045374	Wdr81
ENSMUSG00000045790	Ccdc149
ENSMUSG00000045817	Zfp36l2
ENSMUSG00000045983	Eif4g1
ENSMUSG00000046160	Olig1
ENSMUSG00000046179	E2f8
ENSMUSG00000046556	Zfp319
ENSMUSG00000046687	Gm5424
ENSMUSG00000047496	Rnf152
ENSMUSG00000047631	Apof
ENSMUSG00000047731	Wbp1l
ENSMUSG00000047822	Gm6484
ENSMUSG00000048578	Mlec
ENSMUSG00000048756	Foxo3
ENSMUSG00000049115	Agtr1a
ENSMUSG00000049339	Fam134a
ENSMUSG00000049580	Tsku
ENSMUSG00000049804	Armcx4
ENSMUSG00000050541	Adra1b
ENSMUSG00000051043	Gprc5c
ENSMUSG00000051375	Pcdh1
ENSMUSG00000051495	Irf2bp2
ENSMUSG00000051695	Pcbp1
ENSMUSG00000053291	Rab4b
ENSMUSG00000054199	Gon4l
ENSMUSG00000054252	Fgfr3
ENSMUSG00000055053	Nfic
ENSMUSG00000055866	Per2
ENSMUSG00000056050	Mia3
ENSMUSG00000056692	D17Wsu92e
ENSMUSG00000057738	Sptan1
ENSMUSG00000058761	Rnf169
ENSMUSG00000058997	Vwa8
ENSMUSG00000059208	Hnrnpm
ENSMUSG00000059325	Hopx
ENSMUSG00000060807	Serpina6
ENSMUSG00000061410	Zcchc14
ENSMUSG00000063760	Rnf217
ENSMUSG00000067336	Bmpr2
ENSMUSG00000067889	Sptbn2
ENSMUSG00000069324	Gm5096
ENSMUSG00000070704	Ugt2b36
ENSMUSG00000073565	Prr16
ENSMUSG00000073988	Ttpa
ENSMUSG00000074063	Osgin1
ENSMUSG00000074129	Rpl13a
ENSMUSG00000074221	Zfp568
ENSMUSG00000074785	Plxnc1
ENSMUSG00000087141	Plcxd2
ENSMUSG00000089682	Bcl2l2
ENSMUSG00000094936	Rbm4
H2AX(hsa)	H2AX(hsa)

## Sheet: miR-532-3p
Ensembl gene ID	Gene		Gene ontology biological processes	Number of reference genes (20851)	Actual genes (505)	Expected genes	Over/under	Fold enrichment	Raw p-value	False discovery rate
ENSG00000001631	KRIT1		mesodermal cell differentiation (GO:0048333)	25	5	0.61	+	8.26	0.000633	0.0497
ENSG00000003989	SLC7A2		mitotic G1 DNA damage checkpoint (GO:0031571)	66	8	1.6	+	5	0.000355	0.0321
ENSG00000004455	AK2		post-embryonic development (GO:0009791)	89	10	2.16	+	4.64	0.000119	0.0133
ENSG00000005206	SPPL2B		regulation of cell cycle arrest (GO:0071156)	109	11	2.64	+	4.17	0.000132	0.0142
ENSG00000005884	ITGA3		signal transduction by p53 class mediator (GO:0072331)	120	12	2.91	+	4.13	7.18e-05	0.00886
ENSG00000007202	KIAA0100		regulation of transforming growth factor beta receptor signaling pathway (GO:0017015)	111	10	2.69	+	3.72	0.000608	0.0487
ENSG00000008283	CYB561		positive regulation of intracellular protein transport (GO:0090316)	161	14	3.9	+	3.59	7.53e-05	0.00916
ENSG00000009954	BAZ1B		cellular response to unfolded protein (GO:0034620)	129	11	3.12	+	3.52	0.000507	0.0423
ENSG00000010610	CD4		chromatin remodeling (GO:0006338)	168	14	4.07	+	3.44	0.000115	0.0131
ENSG00000012061	ERCC1		cellular response to radiation (GO:0071478)	170	14	4.12	+	3.4	0.000129	0.014
ENSG00000013306	SLC25A39		cartilage development (GO:0051216)	173	14	4.19	+	3.34	0.000153	0.0161
ENSG00000020129	NCDN		positive regulation of binding (GO:0051099)	177	13	4.29	+	3.03	0.000617	0.0489
ENSG00000026559	KCNG1		positive regulation of cell cycle process (GO:0090068)	294	21	7.12	+	2.95	2.19e-05	0.00356
ENSG00000033050	ABCF2		response to endoplasmic reticulum stress (GO:0034976)	255	18	6.18	+	2.91	9.6e-05	0.0112
ENSG00000040633	PHF23		mRNA splicing, via spliceosome (GO:0000398)	299	21	7.24	+	2.9	2.76e-05	0.00427
ENSG00000042753	AP2S1		apoptotic signaling pathway (GO:0097190)	286	19	6.93	+	2.74	0.000131	0.0142
ENSG00000054654	SYNE2		transcription by RNA polymerase II (GO:0006366)	494	32	11.96	+	2.67	1.2e-06	0.0003
ENSG00000055483	USP36		negative regulation of transcription by RNA polymerase II (GO:0000122)	885	56	21.43	+	2.61	3.23e-10	1.35e-07
ENSG00000055609	KMT2C		regulation of developmental growth (GO:0048638)	340	21	8.23	+	2.55	0.000154	0.0161
ENSG00000056487	PHF21B		positive regulation of cellular catabolic process (GO:0031331)	375	21	9.08	+	2.31	0.0006	0.0485
ENSG00000059145	UNKL		cell division (GO:0051301)	495	26	11.99	+	2.17	0.000357	0.0321
ENSG00000059588	TARBP1		response to peptide (GO:1901652)	480	25	11.63	+	2.15	0.00052	0.0431
ENSG00000063587	ZNF275		positive regulation of transcription by RNA polymerase II (GO:0045944)	1223	63	29.62	+	2.13	3.86e-08	1.18e-05
ENSG00000064419	TNPO3		positive regulation of organelle organization (GO:0010638)	637	32	15.43	+	2.07	0.000222	0.022
ENSG00000064490	RFXANK		posttranscriptional regulation of gene expression (GO:0010608)	540	27	13.08	+	2.06	0.000619	0.0488
ENSG00000064703	DDX20		viral process (GO:0016032)	701	35	16.98	+	2.06	9.84e-05	0.0114
ENSG00000069275	NUCKS1		negative regulation of cellular component organization (GO:0051129)	723	34	17.51	+	1.94	0.000352	0.0323
ENSG00000070501	POLB		regulation of cellular component biogenesis (GO:0044087)	968	45	23.44	+	1.92	4.77e-05	0.00633
ENSG00000070961	ATP2B1		positive regulation of intracellular signal transduction (GO:1902533)	1031	46	24.97	+	1.84	0.000116	0.0132
ENSG00000071082	RPL31		negative regulation of developmental process (GO:0051093)	959	42	23.23	+	1.81	0.000373	0.0334
ENSG00000071189	SNX13		negative regulation of cell death (GO:0060548)	1006	44	24.36	+	1.81	0.000235	0.0229
ENSG00000072110	ACTN1		intracellular protein transport (GO:0006886)	1003	43	24.29	+	1.77	0.000498	0.0418
ENSG00000072364	AFF4		negative regulation of cell communication (GO:0010648)	1371	56	33.2	+	1.69	0.000194	0.0197
ENSG00000072803	FBXW11		negative regulation of signaling (GO:0023057)	1375	56	33.3	+	1.68	0.0002	0.0202
ENSG00000072818	ACAP1		response to endogenous stimulus (GO:0009719)	1507	61	36.5	+	1.67	0.000128	0.0141
ENSG00000077147	TM9SF3		generation of neurons (GO:0048699)	1562	61	37.83	+	1.61	0.000327	0.0301
ENSG00000077150	NFKB2		regulation of multicellular organismal development (GO:2000026)	2065	80	50.01	+	1.6	4.61e-05	0.00623
ENSG00000077782	FGFR1		regulation of cell differentiation (GO:0045595)	1841	70	44.59	+	1.57	0.000259	0.0249
ENSG00000079432	CIC		regulation of cellular metabolic process (GO:0031323)	6263	233	151.69	+	1.54	6e-14	1.2e-10
ENSG00000079999	KEAP1		regulation of biological quality (GO:0065008)	4106	141	99.45	+	1.42	1.28e-05	0.00229
ENSG00000080603	SRCAP		G protein-coupled receptor signaling pathway (GO:0007186)	1320	13	31.97	-	0.41	0.000178	0.0182
ENSG00000082397	EPB41L3		detection of chemical stimulus involved in sensory perception of smell (GO:0050911)	439	0	10.63	-	< 0.01	4.38e-05	0.00606
ENSG00000082641	NFE2L1
ENSG00000082701	GSK3B
ENSG00000082898	XPO1
ENSG00000083168	KAT6A
ENSG00000083312	TNPO1
ENSG00000083812	ZNF324
ENSG00000083857	FAT1
ENSG00000084070	SMAP2
ENSG00000084090	STARD7
ENSG00000085552	IGSF9
ENSG00000085831	TTC39A
ENSG00000086589	RBM22
ENSG00000087088	BAX
ENSG00000087095	NLK
ENSG00000087460	GNAS
ENSG00000087502	ERGIC2
ENSG00000088179	PTPN4
ENSG00000088833	NSFL1C
ENSG00000089693	MLF2
ENSG00000090372	STRN4
ENSG00000091317	CMTM6
ENSG00000091732	ZC3HC1
ENSG00000092820	EZR
ENSG00000092841	MYL6
ENSG00000094975	SUCO
ENSG00000095787	WAC
ENSG00000096746	HNRNPH3
ENSG00000099364	FBXL19
ENSG00000099365	STX1B
ENSG00000100105	PATZ1
ENSG00000100151	PICK1
ENSG00000100258	LMF2
ENSG00000100376	FAM118A
ENSG00000100412	ACO2
ENSG00000100422	CERK
ENSG00000100441	KHNYN
ENSG00000100614	PPM1A
ENSG00000100726	TELO2
ENSG00000100836	PABPN1
ENSG00000100888	CHD8
ENSG00000101057	MYBL2
ENSG00000101126	ADNP
ENSG00000101199	ARFGAP1
ENSG00000101246	ARFRP1
ENSG00000101856	PGRMC1
ENSG00000101940	WDR13
ENSG00000101966	XIAP
ENSG00000102189	EEA1
ENSG00000102349	KLF8
ENSG00000102858	MGRN1
ENSG00000103222	ABCC1
ENSG00000103326	CAPN15
ENSG00000103415	HMOX2
ENSG00000103495	MAZ
ENSG00000104081	BMF
ENSG00000104343	UBE2W
ENSG00000104497	SNX16
ENSG00000104529	EEF1D
ENSG00000104695	PPP2CB
ENSG00000104774	MAN2B1
ENSG00000104824	HNRNPL
ENSG00000105135	ILVBL
ENSG00000105137	SYDE1
ENSG00000105221	AKT2
ENSG00000105321	CCDC9
ENSG00000105323	HNRNPUL1
ENSG00000105329	TGFB1
ENSG00000105404	RABAC1
ENSG00000105429	MEGF8
ENSG00000105443	CYTH2
ENSG00000105576	TNPO2
ENSG00000105755	ETHE1
ENSG00000105976	MET
ENSG00000106049	HIBADH
ENSG00000106052	TAX1BP1
ENSG00000106799	TGFBR1
ENSG00000107223	EDF1
ENSG00000107731	UNC5B
ENSG00000107929	LARP4B
ENSG00000108055	SMC3
ENSG00000108256	NUFIP2
ENSG00000108342	CSF3
ENSG00000108509	CAMTA2
ENSG00000108557	RAI1
ENSG00000108588	CCDC47
ENSG00000108604	SMARCD2
ENSG00000108654	DDX5
ENSG00000108679	LGALS3BP
ENSG00000108813	DLX4
ENSG00000109332	UBE2D3
ENSG00000109685	WHSC1
ENSG00000109736	MFSD10
ENSG00000110092	CCND1
ENSG00000110108	TMEM109
ENSG00000110318	KIAA1377
ENSG00000110777	POU2AF1
ENSG00000111276	CDKN1B
ENSG00000111716	LDHB
ENSG00000111783	RFX4
ENSG00000111786	SRSF9
ENSG00000111799	COL12A1
ENSG00000111802	TDP2
ENSG00000112118	MCM3
ENSG00000112200	ZNF451
ENSG00000112294	ALDH5A1
ENSG00000112378	PERP
ENSG00000112419	PHACTR2
ENSG00000112658	SRF
ENSG00000112697	TMEM30A
ENSG00000112796	ENPP5
ENSG00000113140	SPARC
ENSG00000113712	CSNK1A1
ENSG00000113739	STC2
ENSG00000114850	SSR3
ENSG00000114853	ZBTB47
ENSG00000114867	EIF4G1
ENSG00000115008	IL1A
ENSG00000115207	GTF3C2
ENSG00000115306	SPTBN1
ENSG00000115363	EVA1A
ENSG00000115616	SLC9A2
ENSG00000115694	STK25
ENSG00000115866	DARS
ENSG00000116127	ALMS1
ENSG00000116539	ASH1L
ENSG00000116560	SFPQ
ENSG00000116685	KIAA2013
ENSG00000116857	TMEM9
ENSG00000116984	MTR
ENSG00000117280	RAB29
ENSG00000117395	EBNA1BP2
ENSG00000117543	DPH5
ENSG00000117868	ESYT2
ENSG00000118058	KMT2A
ENSG00000118523	CTGF
ENSG00000118579	MED28
ENSG00000118816	CCNI
ENSG00000119335	SET
ENSG00000119596	YLPM1
ENSG00000119711	ALDH6A1
ENSG00000119866	BCL11A
ENSG00000119969	HELLS
ENSG00000120093	HOXB3
ENSG00000120129	DUSP1
ENSG00000120265	PCMT1
ENSG00000120451	SNX19
ENSG00000121067	SPOP
ENSG00000123933	MXD4
ENSG00000125482	TTF1
ENSG00000125503	PPP1R12C
ENSG00000125505	MBOAT7
ENSG00000125676	THOC2
ENSG00000125834	STK35
ENSG00000126070	AGO3
ENSG00000126456	IRF3
ENSG00000126945	HNRNPH2
ENSG00000127022	CANX
ENSG00000127152	BCL11B
ENSG00000127564	PKMYT1
ENSG00000127603	MACF1
ENSG00000127947	PTPN12
ENSG00000128607	KLHDC10
ENSG00000128908	INO80
ENSG00000129473	BCL2L2
ENSG00000129925	TMEM8A
ENSG00000130255	RPL36
ENSG00000130294	KIF1A
ENSG00000130309	COLGALT1
ENSG00000130332	LSM7
ENSG00000130726	TRIM28
ENSG00000130766	SESN2
ENSG00000131023	LATS1
ENSG00000131408	NR1H2
ENSG00000131437	KIF3A
ENSG00000131473	ACLY
ENSG00000131626	PPFIA1
ENSG00000131711	MAP1B
ENSG00000131873	CHSY1
ENSG00000132341	RAN
ENSG00000132510	KDM6B
ENSG00000132640	BTBD3
ENSG00000132912	DCTN4
ENSG00000133124	IRS4
ENSG00000133657	ATP13A3
ENSG00000134058	CDK7
ENSG00000134250	NOTCH2
ENSG00000134755	DSC2
ENSG00000135316	SYNCRIP
ENSG00000135404	CD63
ENSG00000135624	CCT7
ENSG00000135679	MDM2
ENSG00000135821	GLUL
ENSG00000136059	VILL
ENSG00000136100	VPS36
ENSG00000136146	MED4
ENSG00000136247	ZDHHC4
ENSG00000136295	TTYH3
ENSG00000136381	IREB2
ENSG00000137409	MTCH1
ENSG00000137504	CREBZF
ENSG00000137700	SLC37A4
ENSG00000137801	THBS1
ENSG00000138119	MYOF
ENSG00000138443	ABI2
ENSG00000138614	VWA9
ENSG00000138668	HNRNPD
ENSG00000138685	FGF2
ENSG00000139514	SLC7A1
ENSG00000139644	TMBIM6
ENSG00000139645	ANKRD52
ENSG00000139697	SBNO1
ENSG00000140320	BAHD1
ENSG00000140543	DET1
ENSG00000141456	PELP1
ENSG00000141526	SLC16A3
ENSG00000141644	MBD1
ENSG00000141905	NFIC
ENSG00000141959	PFKL
ENSG00000142039	CCDC97
ENSG00000142102	ATHL1
ENSG00000142687	KIAA0319L
ENSG00000142864	SERBP1
ENSG00000142949	PTPRF
ENSG00000143164	DCAF6
ENSG00000143321	HDGF
ENSG00000143376	SNX27
ENSG00000143384	MCL1
ENSG00000143401	ANP32E
ENSG00000143418	CERS2
ENSG00000143614	GATAD2B
ENSG00000143702	CEP170
ENSG00000143751	SDE2
ENSG00000143771	CNIH4
ENSG00000143815	LBR
ENSG00000144026	ZNF514
ENSG00000144476	ACKR3
ENSG00000144567	FAM134A
ENSG00000144580	RQCD1
ENSG00000144712	CAND2
ENSG00000146063	TRIM41
ENSG00000146830	GIGYF1
ENSG00000146834	MEPCE
ENSG00000146918	NCAPG2
ENSG00000147224	PRPS1
ENSG00000148411	NACC2
ENSG00000148468	FAM171A1
ENSG00000148730	EIF4EBP2
ENSG00000149115	TNKS1BP1
ENSG00000149187	CELF1
ENSG00000149212	SESN3
ENSG00000149289	ZC3H12C
ENSG00000149294	NCAM1
ENSG00000149480	MTA2
ENSG00000149503	INCENP
ENSG00000149532	CPSF7
ENSG00000149547	EI24
ENSG00000149639	SOGA1
ENSG00000149948	HMGA2
ENSG00000150093	ITGB1
ENSG00000150477	KIAA1328
ENSG00000151093	OXSM
ENSG00000151229	SLC2A13
ENSG00000151893	CACUL1
ENSG00000151914	DST
ENSG00000152049	KCNE4
ENSG00000152443	ZNF776
ENSG00000152601	MBNL1
ENSG00000152990	GPR125
ENSG00000153048	CARHSP1
ENSG00000153179	RASSF3
ENSG00000153187	HNRNPU
ENSG00000153250	RBMS1
ENSG00000154370	TRIM11
ENSG00000154485	MMP21
ENSG00000154736	ADAMTS5
ENSG00000154814	OXNAD1
ENSG00000155287	SLC25A28
ENSG00000156273	BACH1
ENSG00000156515	HK1
ENSG00000156802	ATAD2
ENSG00000157224	CLDN12
ENSG00000157227	MMP14
ENSG00000157514	TSC22D3
ENSG00000157837	SPPL3
ENSG00000157916	RER1
ENSG00000158417	EIF5B
ENSG00000158470	B4GALT5
ENSG00000158604	TMED4
ENSG00000158805	ZNF276
ENSG00000158813	EDA
ENSG00000159200	RCAN1
ENSG00000159314	ARHGAP27
ENSG00000160007	ARHGAP35
ENSG00000160113	NR2F6
ENSG00000160131	VMA21
ENSG00000160298	C21orf58
ENSG00000160360	GPSM1
ENSG00000160469	BRSK1
ENSG00000160602	NEK8
ENSG00000160691	SHC1
ENSG00000160695	VPS11
ENSG00000160767	FAM189B
ENSG00000160888	IER2
ENSG00000161960	EIF4A1
ENSG00000162341	TPCN2
ENSG00000162604	TM2D1
ENSG00000163734	CXCL3
ENSG00000163935	SFMBT1
ENSG00000163938	GNL3
ENSG00000163939	PBRM1
ENSG00000163975	MFI2
ENSG00000164002	EXO5
ENSG00000164062	APEH
ENSG00000164402	2008-09-01
ENSG00000164442	CITED2
ENSG00000164916	FOXK1
ENSG00000164930	FZD6
ENSG00000164938	TP53INP1
ENSG00000165244	ZNF367
ENSG00000165410	CFL2
ENSG00000165417	GTF2A1
ENSG00000165494	PCF11
ENSG00000165527	ARF6
ENSG00000165650	PDZD8
ENSG00000165661	QSOX2
ENSG00000165671	NSD1
ENSG00000165716	FAM69B
ENSG00000165898	ISCA2
ENSG00000165934	CPSF2
ENSG00000166147	FBN1
ENSG00000166387	PPFIBP2
ENSG00000166598	HSP90B1
ENSG00000166619	BLCAP
ENSG00000166681	NGFRAP1
ENSG00000167202	TBC1D2B
ENSG00000167291	TBC1D16
ENSG00000167371	PRRT2
ENSG00000167470	MIDN
ENSG00000167548	KMT2D
ENSG00000167553	TUBA1C
ENSG00000167601	AXL
ENSG00000167615	LENG8
ENSG00000167747	C19orf48
ENSG00000167770	OTUB1
ENSG00000167978	SRRM2
ENSG00000168488	ATXN2L
ENSG00000169045	HNRNPH1
ENSG00000169592	INO80E
ENSG00000169714	CNBP
ENSG00000169957	ZNF768
ENSG00000169992	NLGN2
ENSG00000170113	NIPA1
ENSG00000170540	ARL6IP1
ENSG00000170577	SIX2
ENSG00000170638	TRABD
ENSG00000170852	KBTBD2
ENSG00000170871	KIAA0232
ENSG00000171044	XKR6
ENSG00000171049	FPR2
ENSG00000171105	INSR
ENSG00000171307	ZDHHC16
ENSG00000172954	LCLAT1
ENSG00000173153	ESRRA
ENSG00000174231	PRPF8
ENSG00000174233	ADCY6
ENSG00000174282	ZBTB4
ENSG00000174307	PHLDA3
ENSG00000174437	ATP2A2
ENSG00000174586	ZNF497
ENSG00000174989	FBXW8
ENSG00000175115	PACS1
ENSG00000175130	MARCKSL1
ENSG00000175309	PHYKPL
ENSG00000175826	CTDNEP1
ENSG00000176887	SOX11
ENSG00000176909	MAMSTR
ENSG00000177192	PUS1
ENSG00000177469	PTRF
ENSG00000177551	NHLH2
ENSG00000177595	PIDD1
ENSG00000177732	SOX12
ENSG00000178761	FAM219B
ENSG00000179051	RCC2
ENSG00000179104	TMTC2
ENSG00000179134	SAMD4B
ENSG00000179456	ZBTB18
ENSG00000180354	MTURN
ENSG00000180667	YOD1
ENSG00000180758	GPR157
ENSG00000181396	OGFOD3
ENSG00000181873	IBA57
ENSG00000182095	TNRC18
ENSG00000182175	RGMA
ENSG00000182742	HOXB4
ENSG00000182934	SRPR
ENSG00000182973	CNOT10
ENSG00000183077	AFMID
ENSG00000183114	FAM43B
ENSG00000183530	PRR14L
ENSG00000183741	CBX6
ENSG00000183808	RBM12B
ENSG00000184277	TM2D3
ENSG00000185338	SOCS1
ENSG00000185619	PCGF3
ENSG00000185818	NAT8L
ENSG00000185947	ZNF267
ENSG00000185972	CCIN
ENSG00000186298	PPP1CC
ENSG00000186660	ZFP91
ENSG00000186792	HYAL3
ENSG00000186834	HEXIM1
ENSG00000188486	H2AFX
ENSG00000189159	HN1
ENSG00000189241	TSPYL1
ENSG00000196235	SUPT5H
ENSG00000196470	SIAH1
ENSG00000196517	SLC6A9
ENSG00000196642	RABL6
ENSG00000196655	TRAPPC4
ENSG00000196663	TECPR2
ENSG00000196876	SCN8A
ENSG00000197102	DYNC1H1
ENSG00000197136	PCNXL3
ENSG00000197386	HTT
ENSG00000197619	ZNF615
ENSG00000197757	HOXC6
ENSG00000197766	CFD
ENSG00000197774	EME2
ENSG00000198034	RPS4X
ENSG00000198276	UCKL1
ENSG00000198517	MAFK
ENSG00000198689	SLC9A6
ENSG00000198719	DLL1
ENSG00000198799	LRIG2
ENSG00000198815	FOXJ3
ENSG00000198901	PRC1
ENSG00000204304	PBX2
ENSG00000204344	STK19
ENSG00000204469	PRRC2A
ENSG00000204564	C6orf136
ENSG00000204574	ABCF1
ENSG00000204681	GABBR1
ENSG00000204851	PNMAL2
ENSG00000204859	ZBTB48
ENSG00000206053	HN1L
ENSG00000211456	SACM1L
ENSG00000213341	CHUK
ENSG00000213463	SYNJ2BP
ENSG00000214753	HNRNPUL2
ENSG00000215012	C22orf29
ENSG00000215375	MYL5
ENSG00000215788	TNFRSF25
ENSG00000238227	C9orf69
ENSG00000242265	PEG10
ENSG00000243207	PPAN-P2RY11
ENSG00000244038	DDOST
ENSG00000247315	ZCCHC3
ENSG00000253719	ATXN7L3B
ENSG00000257093	KIAA1147
ENSG00000257923	CUX1
ENSG00000259040	BLOC1S5-TXNDC5
ENSG00000261609	GAN
ENSG00000264364	DYNLL2
ENSG00000265972	TXNIP
ENSG00000275023	MLLT6
ENSG00000276293	PIP4K2B
ENSMUSG00000000127	Fer
ENSMUSG00000000168	Dlat
ENSMUSG00000000275	Trim25
ENSMUSG00000000276	Dgke
ENSMUSG00000000282	Mnt
ENSMUSG00000000420	Galnt1
ENSMUSG00000000532	Acvr1b
ENSMUSG00000000568	Hnrnpd
ENSMUSG00000000605	Clcn4-2
ENSMUSG00000000631	Myo18a
ENSMUSG00000000693	Loxl3
ENSMUSG00000000826	Dnajc5
ENSMUSG00000001056	Nhp2
ENSMUSG00000001098	Kctd10
ENSMUSG00000001150	Mcm3ap
ENSMUSG00000001280	Sp1
ENSMUSG00000001288	Rarg
ENSMUSG00000001755	Coasy
ENSMUSG00000001911	Nfix
ENSMUSG00000002083	Bbc3
ENSMUSG00000002233	Rhoc
ENSMUSG00000002524	Puf60
ENSMUSG00000002748	Baz1b
ENSMUSG00000002948	Map2k7
ENSMUSG00000003131	Pafah1b2
ENSMUSG00000003166	Dgcr2
ENSMUSG00000003344	Btbd2
ENSMUSG00000003346	Abhd17a
ENSMUSG00000003464	Pex19
ENSMUSG00000003534	Ddr1
ENSMUSG00000003541	Ier3
ENSMUSG00000003810	Mast2
ENSMUSG00000004270	Lpcat3
ENSMUSG00000004665	Cnn2
ENSMUSG00000004891	Nes
ENSMUSG00000004897	Hdgf
ENSMUSG00000005087	Cd44
ENSMUSG00000005198	Polr2a
ENSMUSG00000005417	Mprip
ENSMUSG00000005442	Cic
ENSMUSG00000005483	Dnajb1
ENSMUSG00000005615	Pcyt1a
ENSMUSG00000005871	Apc
ENSMUSG00000005882	Uqcc1
ENSMUSG00000005886	Ncoa2
ENSMUSG00000006058	Snf8
ENSMUSG00000006373	Pgrmc1
ENSMUSG00000006390	Elovl1
ENSMUSG00000006445	Epha2
ENSMUSG00000006456	Rbm14
ENSMUSG00000006676	Usp19
ENSMUSG00000006736	Tspan31
ENSMUSG00000006818	Sod2
ENSMUSG00000006920	Ezh1
ENSMUSG00000007458	M6pr
ENSMUSG00000007656	Arpp19
ENSMUSG00000007850	Hnrnph1
ENSMUSG00000008226	Scrn3
ENSMUSG00000008763	Man1a2
ENSMUSG00000009030	Pdcl
ENSMUSG00000009079	Ewsr1
ENSMUSG00000009112	Bcl2l13
ENSMUSG00000009291	Pttg1ip
ENSMUSG00000009293	Ube2g2
ENSMUSG00000009406	Elk1
ENSMUSG00000009418	Nav1
ENSMUSG00000009470	Tnpo1
ENSMUSG00000009575	Cbx5
ENSMUSG00000009741	Ubp1
ENSMUSG00000010054	Tusc2
ENSMUSG00000010277	2610507B11Rik
ENSMUSG00000011256	Adam19
ENSMUSG00000012640	Zfp715
ENSMUSG00000013033	Lphn1
ENSMUSG00000013236	Ptprs
ENSMUSG00000013415	Igf2bp1
ENSMUSG00000013419	Zfp651
ENSMUSG00000013539	Tango2
ENSMUSG00000013663	Pten
ENSMUSG00000013698	Pea15a
ENSMUSG00000014668	Chfr
ENSMUSG00000014776	Nol3
ENSMUSG00000014859	E2f4
ENSMUSG00000014959	Gorasp2
ENSMUSG00000015087	Rabl6
ENSMUSG00000015133	Lrrk1
ENSMUSG00000015335	Zdhhc12
ENSMUSG00000015357	Clpx
ENSMUSG00000015605	Srf
ENSMUSG00000016128	Stard13
ENSMUSG00000016253	Nelfcd
ENSMUSG00000016382	Pls3
ENSMUSG00000016477	E2f3
ENSMUSG00000016664	Pacsin2
ENSMUSG00000017376	Nlk
ENSMUSG00000017421	Zfp207
ENSMUSG00000017631	Abr
ENSMUSG00000017774	Myo1c
ENSMUSG00000017802	Fam134c
ENSMUSG00000017817	Jph2
ENSMUSG00000017861	Mybl2
ENSMUSG00000017929	B4galt5
ENSMUSG00000018042	Cyb5r3
ENSMUSG00000018160	Med1
ENSMUSG00000018286	Psmb6
ENSMUSG00000018379	Srsf1
ENSMUSG00000018398	2008-09-01
ENSMUSG00000018415	Gid4
ENSMUSG00000018474	Chd3
ENSMUSG00000018501	Ncor1
ENSMUSG00000018537	Pcgf2
ENSMUSG00000018547	Pip4k2b
ENSMUSG00000018572	Phf23
ENSMUSG00000018707	Dync1h1
ENSMUSG00000018800	Abca5
ENSMUSG00000018983	E2f2
ENSMUSG00000019055	Plod1
ENSMUSG00000019471	Cdc37
ENSMUSG00000019710	Mrpl24
ENSMUSG00000019861	Gopc
ENSMUSG00000019943	Atp2b1
ENSMUSG00000019947	Arid5b
ENSMUSG00000019961	Tmpo
ENSMUSG00000019998	Stx7
ENSMUSG00000020009	Ifngr1
ENSMUSG00000020032	Nuak1
ENSMUSG00000020069	Hnrnph3
ENSMUSG00000020088	Sar1a
ENSMUSG00000020091	Eif4ebp2
ENSMUSG00000020128	Vps54
ENSMUSG00000020150	Gamt
ENSMUSG00000020189	Osbpl8
ENSMUSG00000020198	Ap3d1
ENSMUSG00000020256	Aldh1l2
ENSMUSG00000020262	Adarb1
ENSMUSG00000020263	Appl2
ENSMUSG00000020271	Fbxw11
ENSMUSG00000020290	Xpo1
ENSMUSG00000020358	Hnrnpab
ENSMUSG00000020393	Kremen1
ENSMUSG00000020427	Igfbp3
ENSMUSG00000020451	Limk2
ENSMUSG00000020455	Trim11
ENSMUSG00000020483	Dynll2
ENSMUSG00000020484	Xbp1
ENSMUSG00000020516	Rps6kb1
ENSMUSG00000020522	Mfap3
ENSMUSG00000020634	Ubxn2a
ENSMUSG00000020661	Dnmt3a
ENSMUSG00000020680	Taf15
ENSMUSG00000020694	Tlk2
ENSMUSG00000020700	Map3k3
ENSMUSG00000020745	Pafah1b1
ENSMUSG00000020747	2310067B10Rik
ENSMUSG00000020840	Blmh
ENSMUSG00000020841	Cpd
ENSMUSG00000020846	Fam101b
ENSMUSG00000020850	Prpf8
ENSMUSG00000020859	Spag9
ENSMUSG00000020876	Snx11
ENSMUSG00000020883	Fbxl20
ENSMUSG00000020886	Dlg4
ENSMUSG00000020894	Vamp2
ENSMUSG00000020986	Sec23a
ENSMUSG00000021036	Sptlc2
ENSMUSG00000021065	Fut8
ENSMUSG00000021103	Mnat1
ENSMUSG00000021133	4933426M11Rik
ENSMUSG00000021149	Gtpbp4
ENSMUSG00000021241	Isca2
ENSMUSG00000021242	Npc2
ENSMUSG00000021244	Ylpm1
ENSMUSG00000021253	Tgfb3
ENSMUSG00000021276	Cinp
ENSMUSG00000021371	Mcur1
ENSMUSG00000021578	Ccdc127
ENSMUSG00000021621	Zcchc9
ENSMUSG00000021661	Ankra2
ENSMUSG00000021669	Col4a3bp
ENSMUSG00000021670	Hmgcr
ENSMUSG00000021706	Zfyve16
ENSMUSG00000021767	Kat6b
ENSMUSG00000021819	Zswim8
ENSMUSG00000021820	Camk2g
ENSMUSG00000021822	Plau
ENSMUSG00000021945	Zmym2
ENSMUSG00000021978	Extl3
ENSMUSG00000022032	Scara5
ENSMUSG00000022043	Trim35
ENSMUSG00000022094	Slc39a14
ENSMUSG00000022105	Rb1
ENSMUSG00000022146	Osmr
ENSMUSG00000022186	Oxct1
ENSMUSG00000022194	Pabpn1
ENSMUSG00000022292	Rrm2b
ENSMUSG00000022297	Fzd6
ENSMUSG00000022350	E430025E21Rik
ENSMUSG00000022358	Fbxo32
ENSMUSG00000022361	Zhx1
ENSMUSG00000022452	Smdt1
ENSMUSG00000022484	Hoxc10
ENSMUSG00000022521	Crebbp
ENSMUSG00000022565	Plec
ENSMUSG00000022637	Cblb
ENSMUSG00000022678	Nde1
ENSMUSG00000022708	Zbtb20
ENSMUSG00000022710	Usp7
ENSMUSG00000022744	Cldn25
ENSMUSG00000022797	Tfrc
ENSMUSG00000022799	Arhgap31
ENSMUSG00000022811	Zfp148
ENSMUSG00000022822	Abcc5
ENSMUSG00000022837	Iqcb1
ENSMUSG00000022894	Adamts5
ENSMUSG00000022897	Dyrk1a
ENSMUSG00000022961	Son
ENSMUSG00000022994	Adcy6
ENSMUSG00000022995	Enah
ENSMUSG00000022999	Lmbr1l
ENSMUSG00000023007	Prpf40b
ENSMUSG00000023009	Nckap5l
ENSMUSG00000023022	Lima1
ENSMUSG00000023036	Pcdhga12
ENSMUSG00000023150	Ivns1abp
ENSMUSG00000023169	Slc38a1
ENSMUSG00000023852	Chd1
ENSMUSG00000023942	Slc29a1
ENSMUSG00000024045	Akap8
ENSMUSG00000024049	Myom1
ENSMUSG00000024063	Lbh
ENSMUSG00000024079	Eif2ak2
ENSMUSG00000024083	Pja2
ENSMUSG00000024087	Cyp1b1
ENSMUSG00000024188	Luc7l
ENSMUSG00000024212	Mllt1
ENSMUSG00000024236	Svil
ENSMUSG00000024238	Zeb1
ENSMUSG00000024294	Mib1
ENSMUSG00000024298	Zfp871
ENSMUSG00000024359	Hspa9
ENSMUSG00000024381	Bin1
ENSMUSG00000024400	Wdr33
ENSMUSG00000024413	Npc1
ENSMUSG00000024426	Atat1
ENSMUSG00000024462	Gabbr1
ENSMUSG00000024472	Dcp2
ENSMUSG00000024498	Tcerg1
ENSMUSG00000024566	Atp9b
ENSMUSG00000024614	Tmx3
ENSMUSG00000024664	Fads3
ENSMUSG00000024687	Osbp
ENSMUSG00000024843	Chka
ENSMUSG00000024921	Smarca2
ENSMUSG00000024937	Ehbp1l1
ENSMUSG00000024962	Vegfb
ENSMUSG00000024999	Noc3l
ENSMUSG00000025007	Aldh18a1
ENSMUSG00000025060	Slk
ENSMUSG00000025092	Hspa12a
ENSMUSG00000025162	Csnk1d
ENSMUSG00000025178	Pi4k2a
ENSMUSG00000025212	Sfxn3
ENSMUSG00000025236	Adpgk
ENSMUSG00000025255	Zfhx4
ENSMUSG00000025266	Gnl3l
ENSMUSG00000025280	Polr3a
ENSMUSG00000025314	Ptprj
ENSMUSG00000025332	Kdm5c
ENSMUSG00000025350	Rdh5
ENSMUSG00000025369	Smarcc2
ENSMUSG00000025402	Nab2
ENSMUSG00000025404	R3hdm2
ENSMUSG00000025409	Mbd6
ENSMUSG00000025538	Sumf2
ENSMUSG00000025609	Mkln1
ENSMUSG00000025728	Pigq
ENSMUSG00000025738	Fbxl16
ENSMUSG00000025757	Hspa4l
ENSMUSG00000025764	Jade1
ENSMUSG00000025816	Sec61a2
ENSMUSG00000025867	Cplx2
ENSMUSG00000025878	Uimc1
ENSMUSG00000025907	Rb1cc1
ENSMUSG00000025959	Klf7
ENSMUSG00000025969	Nrp2
ENSMUSG00000025980	Hspd1
ENSMUSG00000026027	Stradb
ENSMUSG00000026095	Asnsd1
ENSMUSG00000026223	Itm2c
ENSMUSG00000026251	Chrnd
ENSMUSG00000026269	Rnpepl1
ENSMUSG00000026313	Hdac4
ENSMUSG00000026349	Ccnt2
ENSMUSG00000026361	Cdc73
ENSMUSG00000026425	Srgap2
ENSMUSG00000026434	Nucks1
ENSMUSG00000026436	Elk4
ENSMUSG00000026455	Klhl12
ENSMUSG00000026458	Ppfia4
ENSMUSG00000026475	Rgs16
ENSMUSG00000026490	Cdc42bpa
ENSMUSG00000026553	Copa
ENSMUSG00000026554	Dcaf8
ENSMUSG00000026571	Dcaf6
ENSMUSG00000026605	Cenpf
ENSMUSG00000026623	Lpgat1
ENSMUSG00000026640	Plxna2
ENSMUSG00000026663	Atf6
ENSMUSG00000026667	Uhmk1
ENSMUSG00000026696	Vamp4
ENSMUSG00000026698	Pigc
ENSMUSG00000026753	Ppp6c
ENSMUSG00000026880	Stom
ENSMUSG00000026970	Rbms1
ENSMUSG00000027014	Cwc22
ENSMUSG00000027130	Slc12a6
ENSMUSG00000027210	Meis2
ENSMUSG00000027248	Pdia3
ENSMUSG00000027254	Map1a
ENSMUSG00000027282	Mtch2
ENSMUSG00000027285	Haus2
ENSMUSG00000027309	4930402H24Rik
ENSMUSG00000027330	Cdc25b
ENSMUSG00000027405	Nop56
ENSMUSG00000027422	Rrbp1
ENSMUSG00000027593	Raly
ENSMUSG00000027667	Zfp639
ENSMUSG00000027770	Dhx36
ENSMUSG00000027784	Ppm1l
ENSMUSG00000027823	Gmps
ENSMUSG00000027854	Sike1
ENSMUSG00000027868	Tbx15
ENSMUSG00000027951	Adar
ENSMUSG00000028029	Aimp1
ENSMUSG00000028042	Zbtb7b
ENSMUSG00000028053	Ash1l
ENSMUSG00000028059	Arhgef2
ENSMUSG00000028098	Rnf115
ENSMUSG00000028126	Pip5k1a
ENSMUSG00000028134	Ptbp2
ENSMUSG00000028136	Snx27
ENSMUSG00000028152	Tspan5
ENSMUSG00000028161	Ppp3ca
ENSMUSG00000028211	Trp53inp1
ENSMUSG00000028228	Cpne3
ENSMUSG00000028282	Casp8ap2
ENSMUSG00000028399	Ptprd
ENSMUSG00000028431	Ikbkap
ENSMUSG00000028480	Glipr2
ENSMUSG00000028514	Usp24
ENSMUSG00000028556	Dock7
ENSMUSG00000028578	Caap1
ENSMUSG00000028580	Pum1
ENSMUSG00000028639	Ybx1
ENSMUSG00000028653	Trit1
ENSMUSG00000028670	Lypla2
ENSMUSG00000028709	Mob3c
ENSMUSG00000028759	Hp1bp3
ENSMUSG00000028792	Ak2
ENSMUSG00000028820	Sfpq
ENSMUSG00000028863	Meaf6
ENSMUSG00000028945	Rheb
ENSMUSG00000028980	H6pd
ENSMUSG00000029016	Clcn6
ENSMUSG00000029050	Ski
ENSMUSG00000029053	Prkcz
ENSMUSG00000029108	Pcdh7
ENSMUSG00000029110	Rnf4
ENSMUSG00000029156	Sgcb
ENSMUSG00000029196	Tada2b
ENSMUSG00000029249	Rest
ENSMUSG00000029313	Aff1
ENSMUSG00000029338	Antxr2
ENSMUSG00000029415	Sdad1
ENSMUSG00000029461	Fam168a
ENSMUSG00000029475	Kdm2b
ENSMUSG00000029577	Ube3b
ENSMUSG00000029587	Zfp12
ENSMUSG00000029635	Cdk8
ENSMUSG00000029655	N4bp2l2
ENSMUSG00000029705	Cux1
ENSMUSG00000029708	Gcc1
ENSMUSG00000029714	Gigyf1
ENSMUSG00000029723	Tsc22d4
ENSMUSG00000029761	Cald1
ENSMUSG00000029781	Fkbp9
ENSMUSG00000029787	Avl9
ENSMUSG00000029823	Luc7l2
ENSMUSG00000029860	Zyx
ENSMUSG00000029922	Mkrn1
ENSMUSG00000030007	Cct7
ENSMUSG00000030019	Fbxl14
ENSMUSG00000030036	Mogs
ENSMUSG00000030057	Cnbp
ENSMUSG00000030067	Foxp1
ENSMUSG00000030126	Tmcc1
ENSMUSG00000030168	Adipor2
ENSMUSG00000030172	Erc1
ENSMUSG00000030201	Lrp6
ENSMUSG00000030216	Wbp11
ENSMUSG00000030232	Aebp2
ENSMUSG00000030257	Srgap3
ENSMUSG00000030259	Rassf8
ENSMUSG00000030298	Sec13
ENSMUSG00000030530	Furin
ENSMUSG00000030616	Sytl2
ENSMUSG00000030654	Arl6ip1
ENSMUSG00000030770	Parva
ENSMUSG00000030811	Fbxl19
ENSMUSG00000030852	Tacc2
ENSMUSG00000030870	Ubfd1
ENSMUSG00000030970	Ctbp2
ENSMUSG00000030980	Knop1
ENSMUSG00000031012	Cask
ENSMUSG00000031103	Elf4
ENSMUSG00000031256	Cstf2
ENSMUSG00000031309	Rps6ka3
ENSMUSG00000031310	Zmym3
ENSMUSG00000031365	Zfp275
ENSMUSG00000031386	Hcfc1
ENSMUSG00000031453	Rasa3
ENSMUSG00000031486	Gpr124
ENSMUSG00000031511	Arhgef7
ENSMUSG00000031523	Dlc1
ENSMUSG00000031557	Plekha2
ENSMUSG00000031600	Vps37a
ENSMUSG00000031601	Cnot7
ENSMUSG00000031608	Galnt7
ENSMUSG00000031782	Coq9
ENSMUSG00000031824	6430548M08Rik
ENSMUSG00000031835	Mbtps1
ENSMUSG00000031904	Slc7a6
ENSMUSG00000031924	Cyb5b
ENSMUSG00000031954	Cfdp1
ENSMUSG00000031955	Bcar1
ENSMUSG00000031960	Aars
ENSMUSG00000031996	Aplp2
ENSMUSG00000032035	Ets1
ENSMUSG00000032042	Srpr
ENSMUSG00000032086	Bace1
ENSMUSG00000032171	Pin1
ENSMUSG00000032308	Ulk3
ENSMUSG00000032333	Stoml1
ENSMUSG00000032380	Dapk2
ENSMUSG00000032384	Csnk1g1
ENSMUSG00000032402	Smad3
ENSMUSG00000032462	Pik3cb
ENSMUSG00000032477	Cdc25a
ENSMUSG00000032479	Map4
ENSMUSG00000032504	Pdcd6ip
ENSMUSG00000032579	Hemk1
ENSMUSG00000032625	Thsd7a
ENSMUSG00000032640	Chsy1
ENSMUSG00000032717	Mdfi
ENSMUSG00000032727	Mier3
ENSMUSG00000032740	Ccdc88a
ENSMUSG00000032745	Gpbp1
ENSMUSG00000032855	Pkd1
ENSMUSG00000032867	Fbxw8
ENSMUSG00000032902	Slc16a1
ENSMUSG00000032911	Cspg4
ENSMUSG00000032913	Lrig2
ENSMUSG00000032977	Fam207a
ENSMUSG00000032998	Foxj3
ENSMUSG00000033009	Ogfod1
ENSMUSG00000033068	Entpd6
ENSMUSG00000033124	Atg9a
ENSMUSG00000033159	Cnppd1
ENSMUSG00000033272	Slc35a4
ENSMUSG00000033295	Ptprf
ENSMUSG00000033306	Lpp
ENSMUSG00000033436	Armcx2
ENSMUSG00000033475	Tomm6
ENSMUSG00000033526	Ppip5k1
ENSMUSG00000033530	Ttc7b
ENSMUSG00000033565	Rbfox2
ENSMUSG00000033705	Stard9
ENSMUSG00000033732	Sf3b3
ENSMUSG00000033763	Mtss1l
ENSMUSG00000033902	Mapkbp1
ENSMUSG00000033933	Vhl
ENSMUSG00000033940	Brk1
ENSMUSG00000033960	9430020K01Rik
ENSMUSG00000034007	Scaper
ENSMUSG00000034075	Zdhhc5
ENSMUSG00000034111	Tmed8
ENSMUSG00000034218	Atm
ENSMUSG00000034290	Nek9
ENSMUSG00000034354	Mtmr3
ENSMUSG00000034390	Cmip
ENSMUSG00000034430	Zxdc
ENSMUSG00000034518	Hmgxb4
ENSMUSG00000034543	Morc2a
ENSMUSG00000034557	Zfyve9
ENSMUSG00000034593	Myo5a
ENSMUSG00000034621	Gpatch8
ENSMUSG00000034647	Ankrd12
ENSMUSG00000034685	Fam171a2
ENSMUSG00000034707	Gns
ENSMUSG00000034708	Grn
ENSMUSG00000034832	Tet3
ENSMUSG00000034850	Tmem127
ENSMUSG00000034893	Cog3
ENSMUSG00000034926	Dhcr24
ENSMUSG00000034930	Rtkn
ENSMUSG00000035011	Zbtb7a
ENSMUSG00000035107	Dcbld2
ENSMUSG00000035227	Spcs2
ENSMUSG00000035242	Oaz1
ENSMUSG00000035370	Adat3
ENSMUSG00000035623	Rsf1
ENSMUSG00000035726	Supt16
ENSMUSG00000035877	Zhx3
ENSMUSG00000036026	Tmem63b
ENSMUSG00000036030	Prtg
ENSMUSG00000036046	5031439G07Rik
ENSMUSG00000036061	Smug1
ENSMUSG00000036160	Surf6
ENSMUSG00000036181	Hist1h1c
ENSMUSG00000036241	Ube2r2
ENSMUSG00000036371	Serbp1
ENSMUSG00000036450	Hif1an
ENSMUSG00000036501	Fam13b
ENSMUSG00000036564	Ndrg4
ENSMUSG00000036676	Tmtc3
ENSMUSG00000036707	Cab39
ENSMUSG00000036712	Cyld
ENSMUSG00000036779	Papd5
ENSMUSG00000036959	Bcorl1
ENSMUSG00000036990	Otud4
ENSMUSG00000037007	Zfp113
ENSMUSG00000037234	Hook3
ENSMUSG00000037235	Mxd4
ENSMUSG00000037242	Clic4
ENSMUSG00000037243	Zfp692
ENSMUSG00000037286	Stag1
ENSMUSG00000037287	Tbcel
ENSMUSG00000037353	Letmd1
ENSMUSG00000037379	Spon2
ENSMUSG00000037395	Rcor3
ENSMUSG00000037416	Dmxl1
ENSMUSG00000037447	Arid5a
ENSMUSG00000037487	Ubr5
ENSMUSG00000037519	Ppfia1
ENSMUSG00000037553	Zdhhc18
ENSMUSG00000037857	Nufip2
ENSMUSG00000037876	Jmjd1c
ENSMUSG00000037949	Ano10
ENSMUSG00000037972	Snn
ENSMUSG00000037991	Rmi2
ENSMUSG00000038095	Sbno1
ENSMUSG00000038121	Fam210a
ENSMUSG00000038132	Rbm24
ENSMUSG00000038170	Pde4dip
ENSMUSG00000038225	Primpol
ENSMUSG00000038244	Mical2
ENSMUSG00000038250	Usp38
ENSMUSG00000038291	Snx25
ENSMUSG00000038312	Edem2
ENSMUSG00000038383	Pigu
ENSMUSG00000038437	Mllt6
ENSMUSG00000038481	Cdk19
ENSMUSG00000038495	Otud7b
ENSMUSG00000038502	Ptov1
ENSMUSG00000038518	Jarid2
ENSMUSG00000038533	Cbfa2t2
ENSMUSG00000038538	Ubn2
ENSMUSG00000038546	Ranbp9
ENSMUSG00000038615	Nfe2l1
ENSMUSG00000038619	Ensa
ENSMUSG00000038702	Dsel
ENSMUSG00000038733	Wdr26
ENSMUSG00000038763	Alpk3
ENSMUSG00000038766	Gabpb2
ENSMUSG00000038773	Kdm3b
ENSMUSG00000038828	Tmem214
ENSMUSG00000038861	Pi4kb
ENSMUSG00000038876	Rnf146
ENSMUSG00000038900	Rpl12
ENSMUSG00000038909	Kat7
ENSMUSG00000038914	Dido1
ENSMUSG00000038976	Ppp1r9b
ENSMUSG00000039068	Zzz3
ENSMUSG00000039087	Rreb1
ENSMUSG00000039100	2006-03-01
ENSMUSG00000039126	Prune2
ENSMUSG00000039164	Naif1
ENSMUSG00000039191	Rbpj
ENSMUSG00000039202	Abhd2
ENSMUSG00000039262	Prrc2b
ENSMUSG00000039275	Foxk2
ENSMUSG00000039463	Slc9a8
ENSMUSG00000039515	Ppp2r4
ENSMUSG00000039599	Fam149b
ENSMUSG00000039630	Hnrnpu
ENSMUSG00000039652	Cpeb3
ENSMUSG00000039678	Tbc1d13
ENSMUSG00000039686	Zer1
ENSMUSG00000039789	Zfp597
ENSMUSG00000039849	Pcif1
ENSMUSG00000039903	Eva1c
ENSMUSG00000039952	Dag1
ENSMUSG00000039953	Clstn1
ENSMUSG00000039967	Zfp292
ENSMUSG00000039982	Dtx4
ENSMUSG00000040093	Bmf
ENSMUSG00000040225	Prrc2c
ENSMUSG00000040249	Lrp1
ENSMUSG00000040297	Suco
ENSMUSG00000040351	Ankib1
ENSMUSG00000040365	Trim41
ENSMUSG00000040372	Gpr63
ENSMUSG00000040415	Dtx3
ENSMUSG00000040423	Rc3h1
ENSMUSG00000040435	Ppp1r15a
ENSMUSG00000040462	Os9
ENSMUSG00000040524	Zfp609
ENSMUSG00000040661	Rad54l2
ENSMUSG00000040712	Camta2
ENSMUSG00000040725	Hnrnpul1
ENSMUSG00000040760	Appl1
ENSMUSG00000040785	Ttc3
ENSMUSG00000040842	Szrd1
ENSMUSG00000040848	Sft2d2
ENSMUSG00000040918	Slc19a2
ENSMUSG00000040928	S100pbp
ENSMUSG00000040938	Slc16a11
ENSMUSG00000040943	Tet2
ENSMUSG00000040964	Arhgef10l
ENSMUSG00000040990	Sh3kbp1
ENSMUSG00000041028	Ghitm
ENSMUSG00000041057	Wdr43
ENSMUSG00000041075	Fzd7
ENSMUSG00000041164	Zmiz2
ENSMUSG00000041189	Chrnb1
ENSMUSG00000041215	Yeats2
ENSMUSG00000041235	Chd7
ENSMUSG00000041303	Gtf3c3
ENSMUSG00000041415	Dicer1
ENSMUSG00000041679	Lrrc29
ENSMUSG00000041695	Kcnj2
ENSMUSG00000041734	Kirrel
ENSMUSG00000041773	Enc1
ENSMUSG00000041837	Pdcd7
ENSMUSG00000041852	Tcf20
ENSMUSG00000041997	Tlk1
ENSMUSG00000042035	Igsf3
ENSMUSG00000042046	Dstyk
ENSMUSG00000042133	Ppig
ENSMUSG00000042229	Rabif
ENSMUSG00000042308	Setd1a
ENSMUSG00000042423	Fbrs
ENSMUSG00000042428	Mgat3
ENSMUSG00000042439	Zfp532
ENSMUSG00000042446	Zmym4
ENSMUSG00000042447	Mios
ENSMUSG00000042507	Elmsan1
ENSMUSG00000042523	Dnal1
ENSMUSG00000042548	Asxl1
ENSMUSG00000042594	Sh2b3
ENSMUSG00000042613	Pbxip1
ENSMUSG00000042650	Alkbh5
ENSMUSG00000042699	Dhx9
ENSMUSG00000042826	Fgf11
ENSMUSG00000042828	Trim72
ENSMUSG00000042978	Sbk1
ENSMUSG00000043284	Tmem11
ENSMUSG00000043384	Gprasp1
ENSMUSG00000043535	Setx
ENSMUSG00000043671	Dpy19l3
ENSMUSG00000043940	Wdfy3
ENSMUSG00000044134	Fam109a
ENSMUSG00000044147	Arf6
ENSMUSG00000044167	Foxo1
ENSMUSG00000044617	Zbtb39
ENSMUSG00000044627	Swi5
ENSMUSG00000044646	Zbtb7c
ENSMUSG00000044788	Fads6
ENSMUSG00000044857	Lemd2
ENSMUSG00000044864	Ankrd50
ENSMUSG00000045005	Fzd5
ENSMUSG00000045098	Suv420h1
ENSMUSG00000045136	Tubb2b
ENSMUSG00000045210	Vcpip1
ENSMUSG00000045752	Tssc4
ENSMUSG00000045838	A430105I19Rik
ENSMUSG00000045917	6330416G13Rik
ENSMUSG00000045954	Sdpr
ENSMUSG00000046020	Pofut1
ENSMUSG00000046034	Otulin
ENSMUSG00000046311	Zfp62
ENSMUSG00000046432	Ngfrap1
ENSMUSG00000046731	Kctd11
ENSMUSG00000046792	Zfp787
ENSMUSG00000046876	Atxn1
ENSMUSG00000047084	Ngrn
ENSMUSG00000047694	Yipf6
ENSMUSG00000047731	Wbp1l
ENSMUSG00000047749	Zc3hav1l
ENSMUSG00000047777	Phf13
ENSMUSG00000047789	Slc38a9
ENSMUSG00000047824	Pygo2
ENSMUSG00000047881	Rell1
ENSMUSG00000047888	Tnrc6b
ENSMUSG00000047963	Stbd1
ENSMUSG00000048126	Col6a3
ENSMUSG00000048154	Kmt2d
ENSMUSG00000048279	Sacs
ENSMUSG00000048285	Frmd6
ENSMUSG00000048310	Pskh1
ENSMUSG00000048379	Socs4
ENSMUSG00000048497	Mmgt2
ENSMUSG00000048578	Mlec
ENSMUSG00000048756	Foxo3
ENSMUSG00000048787	Dcun1d3
ENSMUSG00000048874	Phf3
ENSMUSG00000048878	Hexim1
ENSMUSG00000048897	Zfp710
ENSMUSG00000049076	Acap2
ENSMUSG00000049225	Pdp1
ENSMUSG00000049295	Zfp219
ENSMUSG00000049300	Prmt6
ENSMUSG00000049323	Smcr8
ENSMUSG00000049470	Aff4
ENSMUSG00000049775	Tmsb4x
ENSMUSG00000049792	Bag5
ENSMUSG00000049939	Lrrc4
ENSMUSG00000050229	Pigm
ENSMUSG00000050240	Hic2
ENSMUSG00000050390	C77080
ENSMUSG00000050565	Tor1aip2
ENSMUSG00000050953	Gja1
ENSMUSG00000050965	Prkca
ENSMUSG00000050966	Lin28a
ENSMUSG00000051285	Pcmtd1
ENSMUSG00000051323	Pcdh19
ENSMUSG00000051335	Gfod1
ENSMUSG00000051747	Ttn
ENSMUSG00000051790	Nlgn2
ENSMUSG00000051853	Arf3
ENSMUSG00000051985	Igfn1
ENSMUSG00000052040	Klf13
ENSMUSG00000052253	Zfp622
ENSMUSG00000052331	Ankrd44
ENSMUSG00000052512	Nav2
ENSMUSG00000052534	Pbx1
ENSMUSG00000052707	Tnrc6a
ENSMUSG00000052915	Msl1
ENSMUSG00000052928	Ctif
ENSMUSG00000052957	Gas1
ENSMUSG00000053062	Jam2
ENSMUSG00000053110	Yap1
ENSMUSG00000053436	Mapk14
ENSMUSG00000053477	Tcf4
ENSMUSG00000053483	Usp21
ENSMUSG00000053617	Sh3pxd2a
ENSMUSG00000053754	Chd8
ENSMUSG00000053877	Srcap
ENSMUSG00000054027	Nt5dc3
ENSMUSG00000054280	Prr14l
ENSMUSG00000054611	Kdm2a
ENSMUSG00000054693	Adam10
ENSMUSG00000054823	Whsc1l1
ENSMUSG00000055024	Ep300
ENSMUSG00000055053	Nfic
ENSMUSG00000055204	Ankrd17
ENSMUSG00000055296	Tmem245
ENSMUSG00000055320	Tead1
ENSMUSG00000055670	Zzef1
ENSMUSG00000055932	Fto
ENSMUSG00000055980	Irs1
ENSMUSG00000056153	Socs6
ENSMUSG00000056216	Cebpg
ENSMUSG00000056383	AI987944
ENSMUSG00000056608	Chd9
ENSMUSG00000056758	Hmga2
ENSMUSG00000057280	Musk
ENSMUSG00000057378	Ryr3
ENSMUSG00000057522	Spop
ENSMUSG00000057530	Ece1
ENSMUSG00000057637	Prdm2
ENSMUSG00000058230	Arhgap35
ENSMUSG00000058240	Cryzl1
ENSMUSG00000058297	Spock2
ENSMUSG00000058351	Smim4
ENSMUSG00000058355	Abce1
ENSMUSG00000058440	Nrf1
ENSMUSG00000058503	Fam133b
ENSMUSG00000058672	Tubb2a
ENSMUSG00000058756	Thra
ENSMUSG00000058799	Nap1l1
ENSMUSG00000058881	Zfp516
ENSMUSG00000059248	2009-09-01
ENSMUSG00000059474	Mbtd1
ENSMUSG00000059811	Atl2
ENSMUSG00000059939	9430015G10Rik
ENSMUSG00000060206	Zfp462
ENSMUSG00000060261	Gtf2i
ENSMUSG00000060450	Rnf14
ENSMUSG00000060510	Zfp266
ENSMUSG00000061175	Fnip2
ENSMUSG00000061186	Sfmbt2
ENSMUSG00000061313	Ddhd2
ENSMUSG00000061353	Cxcl12
ENSMUSG00000061603	Akap6
ENSMUSG00000061689	Dlgap4
ENSMUSG00000061731	Ext1
ENSMUSG00000062232	Rapgef2
ENSMUSG00000062762	Ei24
ENSMUSG00000062785	Kcnc3
ENSMUSG00000062901	Klhl24
ENSMUSG00000063047	Zfp780b
ENSMUSG00000063108	Zfp26
ENSMUSG00000063273	Naa15
ENSMUSG00000063358	Mapk1
ENSMUSG00000063362	Alg11
ENSMUSG00000063382	Bcl9l
ENSMUSG00000063632	Sox11
ENSMUSG00000063659	Zbtb18
ENSMUSG00000063663	Brwd3
ENSMUSG00000064145	Arih2
ENSMUSG00000064210	Ano6
ENSMUSG00000065954	Tacc1
ENSMUSG00000066043	Phactr4
ENSMUSG00000066357	Wdr6
ENSMUSG00000066415	Msl2
ENSMUSG00000067276	Capn6
ENSMUSG00000067336	Bmpr2
ENSMUSG00000068036	Mllt4
ENSMUSG00000068267	Cenpb
ENSMUSG00000068966	Zbtb34
ENSMUSG00000069089	Cdk7
ENSMUSG00000069114	Zbtb10
ENSMUSG00000069539	Scyl2
ENSMUSG00000069895	Atxn1l
ENSMUSG00000070469	Adamtsl3
ENSMUSG00000070802	Pnmal2
ENSMUSG00000070867	Trabd2b
ENSMUSG00000071359	Tbpl1
ENSMUSG00000071659	Hnrnpul2
ENSMUSG00000071660	Ttc9c
ENSMUSG00000072244	Trim6
ENSMUSG00000073700	Klhl21
ENSMUSG00000074001	Klhl40
ENSMUSG00000074030	Exoc8
ENSMUSG00000074140	Zfp319
ENSMUSG00000074221	Zfp568
ENSMUSG00000074480	Mex3a
ENSMUSG00000074513	Arfip1
ENSMUSG00000074637	Sox2
ENSMUSG00000074698	Csnk2a1
ENSMUSG00000074873	AI606181
ENSMUSG00000074909	Ranbp6
ENSMUSG00000075254	Heg1
ENSMUSG00000075700	Selt
ENSMUSG00000078202	Nrarp
ENSMUSG00000078578	Ube2d3
ENSMUSG00000078619	Smarcd2
ENSMUSG00000078671	Chd2
ENSMUSG00000079037	Prnp
ENSMUSG00000079243	Xirp1
ENSMUSG00000079259	Trim71
ENSMUSG00000079470	Utp14b
ENSMUSG00000079509	Zfx
ENSMUSG00000079614	Seh1l
ENSMUSG00000080316	Spaca6
ENSMUSG00000087166	L1td1
ENSMUSG00000089682	Bcl2l2
ENSMUSG00000089715	Cbx6
ENSMUSG00000090066	1110002E22Rik
ENSMUSG00000090115	Usp49
ENSMUSG00000097187	Gm19426
ENSMUSG00000097333	Zfp87
ENSMUSG00000098188	Sowahc
ENSMUSG00000099515	POU2F1
